# Supplementary material for: Efficacy and safety of radiofrequency thermocoagulation target therapy for lumbar disc herniation: a systematic review
Source: Front Surg. 2025 Dec 2;12:1722318. doi: 10.3389/fsurg.2025.1722318 (PMC12705556; doi:10.3389/fsurg.2025.1722318)
Supplement: Supplementary file 1 [file Table1.xlsx]

## Sheet: Sheet1
Serial number	The first author	Year	Title	Journal
1	Shangming Gao	2023	Clinical study on the treatment of cervicogenic headache with paravertebral nerve block of the cervical vertebrae combined with precise ablation of the target point of cervical intervertebral disc protrusion	Journal of the Neck and Back Pain
2	Luyao Huo	2023	Comparison of the therapeutic effects of percutaneous endoscopic lumbar discectomy and target radiofrequency thermocoagulation in the treatment of contained lumbar disc herniation	Chinese bone injuries
3	Changcun Shao	2023	Analysis of the Therapeutic Effect of Minimally Invasive Interventional Radiofrequency Thermocoagulation Combined with Ozone Therapy for Lumbar Intervertebral Disc Herniation	Healthy woman
4	Lixin Cai	2023	Comparison of the Effects of Low-temperature Plasma Radiofrequency Ablation and Radiofrequency Targeted Thermocoagulation in the Treatment of Cervical Intervertebral Disc Herniation	Friends of Health
5	Qiuan Mei	2023	Observation on the Therapeutic Effect of Targeted Radiofrequency Thermocoagulation Combined with Medical Ozone and Tongbi Decoction in the Treatment of Lumbar Disc Herniation	Journal of Integrated Traditional and Western Medicine
6	Xiaojun Li	2023	The clinical efficacy of buccal acupuncture in treating residual pain after radiofrequency thermocoagulation combined with ozone ablation for lumbar intervertebral disc protrusion	Journal of Guangzhou University of Chinese Medicine
7	Chuanming Li	2023	The effect of low-temperature plasma targeted ablation combined with progressive relaxation training on lumbar disc herniation and its influence on patients' sleep quality	World Journal of Sleep Medicine
8	Xiaojun Li	2023	The clinical efficacy of buccal acupuncture in treating residual pain after radiofrequency thermocoagulation combined with ozone ablation for lumbar intervertebral disc protrusion	Journal of Guangzhou University of Chinese Medicine
9	Xiangrong Liu	2023	Clinical Observation on the Treatment of Lumbar Disc Herniation with Radiofrequency Combined with Small Amount of Collagenase Target Injection	Chinese Journal of Pain Medicine
10	Haijun Liu	2023	The therapeutic value of ozone combined with radiofrequency thermocoagulation in the treatment of lumbar intervertebral disc protrusion	Journal of Medical Imaging
11	M.Mattone	2023	186. In a randomized trial of patients with persistent sciatica, CT-guided pulsed radiofrequency combined with transforaminal epidural steroid injection lead to superior pain relief over 1 year vs steroid injection alone	Spine journal
12	Ying Zhu	2023	Observation on the clinical efficacy of posterior branch of spinal nerve radiofrequency combined with intervertebral disc radiofrequency thermocoagulation in the treatment of low back pain	Contemporary Chinese medicine
13	Shangming Gao	2023	Clinical study on the treatment of cervicogenic headache with paravertebral nerve block of the cervical vertebrae combined with precise ablation of the target point of cervical intervertebral disc protrusion	Journal of the Neck and Back Pain
14	Qiuan Mei	2023	Observation on the Therapeutic Effect of Targeted Radiofrequency Thermocoagulation Combined with Medical Ozone and Tongbi Decoction in the Treatment of Lumbar Disc Herniation	Journal of Integrated Traditional and Western Medicine
15	Xiaojun Li	2023	The clinical efficacy of buccal acupuncture in treating residual pain after radiofrequency thermocoagulation combined with ozone ablation for lumbar intervertebral disc protrusion	Journal of Guangzhou University of Chinese Medicine
16	Xiangrong Liu	2023	Clinical Observation on the Treatment of Lumbar Disc Herniation with Radiofrequency Combined with Small Amount of Collagenase Target Injection	Chinese Journal of Pain Medicine
17	Haijun Liu	2023	The therapeutic value of ozone combined with radiofrequency thermocoagulation in the treatment of lumbar intervertebral disc protrusion	Journal of Medical Imaging
18	Hengchao Luo	2022	Clinical Comparative Study of Radiofrequency Thermocoagulation Targeted Therapy Combined with Ozone Ablation and Radiofrequency Thermocoagulation Targeted Therapy in the Treatment of Lumbar Disc Herniation	Journal of Surgery in Henan
19	Xiangyi Wang	2022	Comparison of the therapeutic effects of radiofrequency thermocoagulation and methylene blue injection in the treatment of discogenic low back pain	Practical Journal of Orthopaedics
20	Haining Wang	2022	Analysis of the therapeutic effect of radiofrequency thermocoagulation at different temperatures on the medial branch of the lumbar nerve in the treatment of chronic low back pain	Chinese Journal of Pain Medicine
21	Jinshan Zhu	2022	The application effect of spinal nerve pulsed radiofrequency combined with radiofrequency thermocoagulation target ablation in the treatment of lumbar intervertebral disc protrusion	Modern Medical and Health Research (electronic edition)
22	Jianbo Zhang	2022	Comparison of the therapeutic effects of intradiscal injection of platelet-rich plasma and radiofrequency thermocoagulation in the treatment of discogenic low back pain	Chinese Journal of Pain Medicine
23	Fengyang Ji	2022	A Preliminary Study on the Therapeutic Effect of Acupuncture Combined with CT-Guided Radiofrequency Thermal Coagulation in the Treatment of Lumbar Disc Herniation	Sichuan Traditional Chinese Medicine
24	Xiongyuan Zhou	2022	The clinical effect of percutaneous radiofrequency thermocoagulation ablation combined with Lumbago Tong Capsules in patients with intervertebral discogenic low back pain	Capital food and medicine
25	Jingyi Wei	2022	The clinical efficacy of target radiofrequency thermocoagulation combined with ozone ablation in the treatment of lumbar disc herniation (LDH)	World's latest medical information digest
26	Jinzhao Lu	2022	The effect of Yaobitong Capsules combined with percutaneous radiofrequency thermocoagulation ablation on the therapeutic efficacy and inflammatory factors in patients with intervertebral discogenic low back pain	Journal of Shenyang Medical College
27	Chen Liu	2022	Clinical efficacy analysis of duloxetine combined with radiofrequency thermocoagulation of posterior branches of spinal nerves in the treatment of chronic nonspecific low back pain with depressive state	Yanbian University
28	F.Fasoli	2022	Minimally-invasive percutaneous treatments for low back pain and leg pain: a randomized controlled study of thermal disc decompression versus mechanical percutaneous disc decompression	Spine journal
29	F.Fasoli	2022	Minimally-invasive percutaneous treatments for low back pain and leg pain: a randomized controlled study of thermal disc decompression versus mechanical percutaneous disc decompression	Spine journal
30	Hengchao Luo	2022	Clinical Comparative Study of Radiofrequency Thermocoagulation Targeted Therapy Combined with Ozone Ablation and Radiofrequency Thermocoagulation Targeted Therapy in the Treatment of Lumbar Disc Herniation	Journal of Surgery in Henan
31	Xiangyi Wang	2022	Comparison of the therapeutic effects of radiofrequency thermocoagulation and methylene blue injection in the treatment of discogenic low back pain	Practical Journal of Orthopaedics
32	Haining Wang	2022	Analysis of the therapeutic effect of radiofrequency thermocoagulation at different temperatures on the medial branch of the lumbar nerve in the treatment of chronic low back pain	Chinese Journal of Pain Medicine
33	Jianbo Zhang	2022	Comparison of the therapeutic effects of intradiscal injection of platelet-rich plasma and radiofrequency thermocoagulation in the treatment of discogenic low back pain	Chinese Journal of Pain Medicine
34	Fengyang Ji	2022	A Preliminary Study on the Therapeutic Effect of Acupuncture Combined with CT-Guided Radiofrequency Thermal Coagulation in the Treatment of Lumbar Disc Herniation	Sichuan Traditional Chinese Medicine
35	Xiongyuan Zhou	2022	The clinical effect of percutaneous radiofrequency thermocoagulation ablation combined with Lumbago Tong Capsules in patients with intervertebral discogenic low back pain	Capital food and medicine
36	Jinzhao Lu	2022	The effect of Yaobitong Capsules combined with percutaneous radiofrequency thermocoagulation ablation on the therapeutic efficacy and inflammatory factors in patients with intervertebral discogenic low back pain	Journal of Shenyang Medical College
37	F.Fasoli	2022	Minimally-invasive percutaneous treatments for low back pain and leg pain: a randomized controlled study of thermal disc decompression versus mechanical percutaneous disc decompression	Spine Journal
38	Jinyi Huang	2021	Clinical efficacy of target radiofrequency thermocoagulation combined with ozone ablation in the treatment of lumbar intervertebral disc protrusion	Chinese Journal of Clinical Doctors
39	Yanming Wei	2021	The therapeutic effect of target radiofrequency thermocoagulation combined with ozone injection in the treatment of lumbar disc herniation	Diabetes UK
40	Yunxiang Gao	2021	Analysis of Changes in the Sciatic Nerve in Patients with Single-level Lumbar Disc Herniation and Their Correlation with Prognosis	Guizhou medicine
41	Wenyi Gu	2021	Observation on the Clinical Effect of Radiofrequency Thermocoagulation Combined with Ozone Ablation in the Treatment of Lumbar Disc Herniation	Healthy woman
42	Chunyan Nie	2021	Observation on the Clinical Effect of Radiofrequency Thermocoagulation Ablation Combined with Ozone in the Treatment of Lumbar Disc Herniation	Health advice
43	Qunwei Qu	2021	A Comparative Study on the Treatment of Cervical Intervertebral Disc Herniation of Radiculopathy Type with Low-temperature Plasma Target Ablation Combined with Ozone and Radiofrequency Target Thermal Coagulation Combined with Ozone	Modern hospital
44	Zhenle Wang	2021	Clinical Observation on the Treatment of Lumbar Disc Herniation with CT-Guided Radiofrequency Thermocoagulation Combined with Ozone Ablation	Chinese Science and Technology Journal Database (full text version) Medical and health
45	Yahui Wang	2021	Observation on the Clinical Effect of Radiofrequency Targeted Thermal Coagulation Ablation Combined with Ozone in the Treatment of Lumbar Disc Herniation	Chinese health and nutrition
46	Shufeng Wang	2021	The influence of ozone injection into the intervertebral foramen nerve root on the pain degree and inflammatory factors of patients with lumbar disc herniation	Medical theory and practice
47	Jiang Zha	2021	The effect of radiofrequency target thermal coagulation ablation combined with ozone discectomy in the treatment of lumbar disc herniation and its influence on oxidative stress indicators and lumbar function.	Clinical research and practice
48	Chuyan Lin	2021	Comparison of the therapeutic effects of low-temperature plasma radiofrequency ablation and bipolar radiofrequency thermocoagulation in patients with cervical disc herniation	Chinese Journal of Pain Medicine
49	Guanlin Lin	2021	The effect of percutaneous radiofrequency target thermocoagulation combined with ozone ablation on the nucleus pulposus retraction and inflammatory response in patients with lumbar disc herniation	Chinese and foreign medical research
50	Shengli Li	2021	The efficacy of intervertebral foramen endoscopic discectomy combined with radiofrequency thermocoagulation of the posterior medial branch of the spinal nerve in the treatment of patients with lumbar disc herniation complicated with lumbar joint source lumbago and sciatica	Chinese Journal of Pain Medicine
51	Mingfan Li	2021	Clinical study on the treatment of discogenic low back pain with radiofrequency ablation of the sinuvertebral nerve via transforaminal endoscopy	Southwest Medical University
52	Minjie Li	2021	The effect of Shugan Bushen Decoction combined with percutaneous radiofrequency thermocoagulation ablation on the improvement of pain degree and JOA score in patients with intervertebral discogenic low back pain	Capital food and medicine
53	Xiangbo Yan	2021	The effect of target radiofrequency thermocoagulation ablation via interlaminar approach under C-arm X-ray guidance in the treatment of intractable discogenic low back pain	Contemporary Medical Essays
54	Qing Zhang	2021	The effect of ozone ablation combined with radiofrequency thermocoagulation target point therapy in the treatment of patients with lumbar intervertebral disc protrusion	Chinese people's health medicine
55	Yanjun Zhang	2021	Research on the Application of Low-temperature Plasma Ablation and Radiofrequency Thermocoagulation in Posterior Ramus of Spinal Nerve Originated Low Back Pain	health control
56	Wenfu Zhang	2021	Clinical efficacy of target radiofrequency thermocoagulation combined with ozone ablation in the treatment of lumbar intervertebral disc protrusion	Super healthy
57	Na Zhang	2021	The effect of Shugan Bushen Decoction combined with percutaneous radiofrequency thermocoagulation ablation on the improvement of pain degree and JOA score in patients with intervertebral discogenic low back pain	clinical research
58	Delong Kong	2021	The clinical application value of radiofrequency thermocoagulation ablation combined with ozone in the treatment of lumbar intervertebral disc protrusion	Chinese health and nutrition
59	Xijuan Wu	2021	Observation on the Effect of Radiofrequency Thermocoagulation Combined with Ozone Ablation in the Treatment of Lumbar Disc Herniation	Super healthy
60	Haijun Liu	2021	The clinical value of radiofrequency thermocoagulation ablation combined with ozone therapy in elderly patients with multi-segment cervical intervertebral disc protrusion	Chinese Journal of Gerontology
61	Jingbin Wu	2021	The application effect of ozone combined with radiofrequency thermocoagulation in elderly patients with lumbar intervertebral disc protrusion	clinical research
62	C.Sconza	2021	Oxygen-ozone therapy for the treatment of low back pain: a systematic review of randomized controlled trials	European Review for Medical and Pharmacological Sciences
63	Jinyi Huang	2021	Clinical efficacy of target radiofrequency thermocoagulation combined with ozone ablation in the treatment of lumbar intervertebral disc protrusion	Chinese Journal of Clinical Doctors
64	Qunwei Qu	2021	A Comparative Study on the Treatment of Cervical Intervertebral Disc Herniation of Radiculopathy Type with Low-temperature Plasma Target Ablation Combined with Ozone and Radiofrequency Target Thermal Coagulation Combined with Ozone	Modern hospital
65	Chuyan Lin	2021	Comparison of the therapeutic effects of low-temperature plasma radiofrequency ablation and bipolar radiofrequency thermocoagulation in patients with cervical disc herniation	Chinese Journal of Pain Medicine
66	Shengli Li	2021	The efficacy of intervertebral foramen endoscopic discectomy combined with radiofrequency thermocoagulation of the posterior medial branch of the spinal nerve in the treatment of patients with lumbar disc herniation complicated with lumbar joint source lumbago and sciatica	Chinese Journal of Pain Medicine
67	Minjie Li	2021	The effect of Shugan Bushen Decoction combined with percutaneous radiofrequency thermocoagulation ablation on the improvement of pain degree and JOA score in patients with intervertebral discogenic low back pain	Capital food and medicine
68	Xiangbo Yan	2021	The effect of target radiofrequency thermocoagulation ablation via interlaminar approach under C-arm X-ray guidance in the treatment of intractable discogenic low back pain	Contemporary Medical Essays
69	Na Zhang	2021	The effect of Shugan Bushen Decoction combined with percutaneous radiofrequency thermocoagulation ablation on the improvement of pain degree and JOA score in patients with intervertebral discogenic low back pain	clinical research
70	Jingbin Wu	2021	The application effect of ozone combined with radiofrequency thermocoagulation in elderly patients with lumbar intervertebral disc protrusion	clinical research
71	Jinyi Yan	2020	The application effect of rehabilitation nursing in patients with lumbar intervertebral disc protrusion	The Contemporary Nurse (Midweek edition)
72	Xia Guo	2020	Clinical Study on the Treatment of Lumbar Disc Herniation with Radiofrequency Thermocoagulation Targeted Ablation Combined with Spinal Nerve Pulsed Radiofrequency	Journal of Integrated Traditional and Western Medicine
73	Xuelin Zheng	2020	Observation on the Effect of Shugan Bushen Decoction Combined with Percutaneous Radiofrequency Thermal Coagulation Ablation in the Treatment of Discogenic Low Back Pain	Medical research in Henan
74	Ruting Zhao	2020	Observation on the Therapeutic Effect of Ozone Disintegration Combined with Radiofrequency Thermocoagulation in the Treatment of Lumbar Disc Herniation in Young Military Personnel	People's Army doctor
75	Jianmin Zhao	2020	Clinical Efficacy Analysis of Low-temperature Plasma Radiofrequency Ablation and Radiofrequency Targeted Thermocoagulation in the Treatment of Cervical Intervertebral Disc Herniation	Home medicine
76	Wenju Wang	2020	Observation on the Therapeutic Effect of Radiofrequency Thermocoagulation Combined with Ozone in the Treatment of Lumbar Disc Herniation	Clinical medical literature electronic miscellaneous
77	Renhuan Wang	2020	Analysis of the Therapeutic Effect of Targeted Radiofrequency Thermocoagulation Combined with Modified Taohong Siwu Decoction in the Treatment of Qi Stagnation and Blood Stasis Type Lumbar Intervertebral Disc Herniation	Friends of Health
78	Song Lin	2020	Observation on the Therapeutic Effect of Decompression of the Posterior Branch of Spinal Nerve under Transforaminal Endoscopy in the Treatment of Nonspecific Low Back Pain	Journal of the Neck and Back Pain
79	Wenli Lin	2020	Analysis of the Safety and Efficacy of Microwave Ablation Combined with Bone Cement Forming in the Treatment of Osteolytic Bone Metastases	Shandong University
80	Chao Li	2020	Observation on the Clinical Efficacy of Percutaneous Radiofrequency Thermocoagulation at Intervertebral Disc Target Points in the Treatment of Lumbar Disc Herniation	Eastern medicinal cuisine
81	Zhengteng Li	2020	Clinical Analysis of CT Diagnosis and Treatment of Lumbar Intervertebral Disc Herniation	Dietary health
82	Guofu Li	2020	Observation on the Therapeutic Effect of Radiofrequency Thermocoagulation Combined with Ozone Ablation in the Treatment of Inclusive Far Lateral Lumbar Disc Herniation	World's latest medical information digest (continuous electronic journal)
83	Lingxiao Li	2020	The efficacy of radiofrequency thermocoagulation combined with pulsed radiofrequency in the treatment of lumbar disc herniation and its influence on the levels of serum anti-inflammatory factors	Chinese Medical Journal
84	Zongjun Quan	2020	To explore the clinical efficacy of target radiofrequency thermocoagulation combined with ozone ablation in the treatment of lumbar disc herniation.	Chinese and foreign medicine
85	Yong Fang	2020	The efficacy of radiofrequency thermocoagulation combined with pulsed radiofrequency in the treatment of lumbar disc herniation and its influence on serum interleukin-8 and chemokine 10 in patients	Grassroots medicine in China
86	Hai Zhang	2020	Efficacy Analysis of Radiofrequency Thermocoagulation in Treating Cervical and Lumbar Disc Herniation	long life
87	Xiaojuan Ning	2020	Analysis of Nursing Care for Patients with Lumbar Disc Herniation Treated by Ozone Disintegration Combined with Radiofrequency Thermocoagulation	Medical theory and practice
88	Peilin Jiang	2020	The effect of Shugan Bushen Decoction combined with percutaneous radiofrequency thermocoagulation ablation on the pain degree and lumbar function of patients with intervertebral discogenic low back pain	Medical research in Henan
89	Taitijiang Tuohuti	2020	Clinical Application of Radiofrequency Thermocoagulation Ablation Combined with Ozone in Elderly Patients with Multilevel Cervical Intervertebral Disc Herniation and Cervical Spondylosis	Dietary health
90	Lili Wu	2020	Clinical Analysis of Radiofrequency Thermocoagulation Combined with Ozone Injection in the Treatment of Lumbar Disc Herniation	China Medical Device Information
91	Lei Feng	2020	The influence of ozone combined with radiofrequency thermocoagulation on the clinical efficacy of lumbar disc herniation and the effect of postoperative nucleus pulposus retraction	Journal of the Neck and Back Pain
92	Hongguang Yu	2020	Clinical efficacy of intervertebral disc target radiofrequency thermocoagulation in the treatment of lumbar intervertebral disc protrusion	Guangdong Medical
93	F.Vecchietti	2020	255. Percutaneous thermal disc decompression versus percutaneous disc decompression like minimally invasive outpatient procedure of low back pain treatment; single center 1-year experience	Spine journal
94	Xia Guo	2020	Clinical Study on the Treatment of Lumbar Disc Herniation with Radiofrequency Thermocoagulation Targeted Ablation Combined with Spinal Nerve Pulsed Radiofrequency	Journal of Integrated Traditional and Western Medicine
95	Xuelin Zheng	2020	Observation on the Effect of Shugan Bushen Decoction Combined with Percutaneous Radiofrequency Thermal Coagulation Ablation in the Treatment of Discogenic Low Back Pain	Medical research in Henan
96	Ruting Zhao	2020	Observation on the Therapeutic Effect of Ozone Disintegration Combined with Radiofrequency Thermocoagulation in the Treatment of Lumbar Disc Herniation in Young Military Personnel	People's Army doctor
97	Guofu Li	2020	Observation on the Therapeutic Effect of Radiofrequency Thermocoagulation Combined with Ozone Ablation in the Treatment of Inclusive Far Lateral Lumbar Disc Herniation	World's latest medical information digest
98	Lingxiao Li	2020	The efficacy of radiofrequency thermocoagulation combined with pulsed radiofrequency in the treatment of lumbar disc herniation and its influence on the levels of serum anti-inflammatory factors	Chinese Medical Journal
99	Zongjun Quan	2020	To explore the clinical efficacy of target radiofrequency thermocoagulation combined with ozone ablation in the treatment of lumbar disc herniation.	Chinese and foreign medicine
100	Yong Fang	2020	The efficacy of radiofrequency thermocoagulation combined with pulsed radiofrequency in the treatment of lumbar disc herniation and its influence on serum interleukin-8 and chemokine 10 in patients	Grassroots medicine in China
101	Xiaojuan Ning	2020	Analysis of Nursing Care for Patients with Lumbar Disc Herniation Treated by Ozone Disintegration Combined with Radiofrequency Thermocoagulation	Medical theory and practice
102	Peilin Jiang	2020	The effect of Shugan Bushen Decoction combined with percutaneous radiofrequency thermocoagulation ablation on the pain degree and lumbar function of patients with intervertebral discogenic low back pain	Medical research in Henan
103	Lili Wu	2020	Clinical Analysis of Radiofrequency Thermocoagulation Combined with Ozone Injection in the Treatment of Lumbar Disc Herniation	China Medical Device Information
104	Lei Feng	2020	The influence of ozone combined with radiofrequency thermocoagulation on the clinical efficacy of lumbar disc herniation and the effect of postoperative nucleus pulposus retraction	Journal of the Neck and Back Pain
105	Hongguang Yu	2020	Clinical efficacy of intervertebral disc target radiofrequency thermocoagulation in the treatment of lumbar intervertebral disc protrusion	Guangdong Medical
106	Zun Wei	2019	The influence of monopolar radiofrequency target thermal coagulation combined with ozone ablation on postoperative pain degree and JOA score in patients with lumbar disc herniation	Modern medical imaging
107	Tao Ma	2019	Observation on the clinical effect of C-arm guided radiofrequency target thermocoagulation combined with ozone ablation in the treatment of lumbar intervertebral disc protrusion	World's latest medical information digest (electronic edition)
108	The Affiliated Hospital of Shaanxi University of Chinese Medicine	2019	Clinical promotion of the treatment of myofascial pain syndrome with needle knife combined with radiofrequency thermocoagulation guided by the human body bowstring mechanics theory	/
109	Tianliang Chen	2019	Clinical Research on the Treatment of Lumbar Pain Originating from Facet Joints of the Lumbar Vertebrae with Tubular Fire Needle	Shaanxi Traditional Chinese Medicine
110	Zenghai Yan	2019	Observation on the Clinical Effect of Radiofrequency Thermocoagulation Combined with Traditional Chinese Medicine in the Treatment of Lumbar Disc Herniation	famous doctors
111	Debin Guo	2019	Clinical effect of minimally invasive treatment of cervical disc herniation under guidance ofDSA low temperature plasma technology	World Clinical Medicine
112	Bo Zhao	2019	Clinical analysis of radiofrequency thermocoagulation combined with ozone ablation for lumbar disc herniation	Health must-read
113	Yizhu Tian	2019	Nursing of ozone ablation combined with radiofrequency thermocoagulation for lumbar disc herniation	Health care guide
114	Kang Wang	2019	The efficacy of combined radiofrequency thermocoagulation of posterior spinal nerve and local pain points in treating lumbar pain in elderly patients with osteoporotic vertebral compression fractures	Journal of Clinical Pain Management
115	Yuhui Wang	2019	Observation on the effect of radiofrequency target thermocoagulation combined with ozone therapy for lumbar disc herniation	Capital food and medicine
116	Hua Wang	2019	The clinical efficacy of radiofrequency thermocoagulation combined with high energy laser in the treatment of discogenic low back pain	Chinese Journal of Emergency Medicine
117	Xiaohui Niu	2019	Clinical study of low temperature plasma target ablation combined with ozone therapy for lumbar disc herniation	Systems medicine
118	Xiaofeng Yang	2019	Clinical study on 40 cases of lumbar disc herniation treated by radiofrequency thermocoagulation target therapy combined with ozone interventional therapy	Health care guide
119	Liqun Du	2019	Observation on the effect of radiofrequency target thermocoagulation combined with ozone ablation under C-arm guidance in treating lumbar disc herniation	Chinese people's health medicine
120	Zhigang Li	2019	Observation on the efficacy of percutaneous laser discectomy for intervertebral discogenic low back pain	Chinese Journal of Practical Medicine
121	Lingxiao Li	2019	Effect of radiofrequency therapy on lumbar disc herniation and study on related cytokines	Chinese Journal of Pain Medicine
122	Chengzhe Cao	2019	Clinical effect of intradiscal injection of ozone combined with radiofrequency target thermocoagulation on lumbar disc herniation	World's latest medical information digest (continuous electronic journal)
123	Le Cao	2019	An experimental study on the effects of different interfering factors on endplate inflammation under the guidance of "knowing as number" concept	Tianjin University of Traditional Chinese Medicine
124	Wenbo Xu	2019	Effect analysis of radiofrequency thermocoagulation combined with ozone disc injection ablation for lumbar disc herniation	Proceedings of the 6th General Assembly of Members of Anhui Provincial Association of Traditional Chinese Medicine, 2019 Academic Annual Conference and Huangshan Forum
125	Wenxiu Zhang	2019	Clinical effect analysis of low temperature plasma radiofrequency ablation and radiofrequency target thermocoagulation in the treatment of cervical disc herniation	Clinical medical literature electronic journal
126	Zheng Zhang	2019	Clinical study on the combined treatment of lumbar disc herniation with radiofrequency thermocoagulation target ablation decompression and Chinese medicine acupoint injection	Shaanxi Traditional Chinese Medicine
127	Zheng Zhang	2019	Clinical study on the treatment of lumbar disc herniation patients with self-prepared nettle vine mixture combined with radiofrequency thermocoagulation target ablation decompression	Chinese medicine for emergencies
128	Junqiang Zhang	2019	The clinical efficacy of radiofrequency thermocoagulation combined with ozone ablation in patients with lumbar disc herniation was studied by puncture through the interlaminar space medial to the facet joint	Medical equipment
129	Shijiang Zhang	2019	Clinical efficacy observation of radiofrequency thermocoagulation in the treatment of discogenic low back pain	Friends of Health
130	Lijun Cui	2019	The clinical effect of radiofrequency thermocoagulation combined with ozone ablation in the treatment of lumbar disc herniation	Diabetes UK
131	Xingfu Jiang	2019	Clinical efficacy and effects on inflammatory factors of combined radiofrequency thermocoagulation and traditional Chinese medicine in the treatment of lumbar disc herniation	Electronic Journal of Integrated Traditional Chinese and Western Medicine for Cardiovascular Diseases
132	Na Si	2019	Observation on the efficacy of percutaneous radiofrequency thermocoagulation combined with lumbar Bi Tong capsules in treating intervertebral discogenic low back pain	Liaoning Journal of Traditional Chinese Medicine
133	Guobing Liu	2019	Clinical analysis of 200 cases of discogenic low back pain treated by minimally invasive superimposed technology	The Bethune Medical Journal
134	Hengbo Tong	2019	Effect analysis of radiofrequency thermocoagulation target combined with ozone dissolution disc therapy on nucleus pulposus retraction effect in lumbar disc herniation	Chinese Journal of Practical Diagnosis and Treatment
135	Chaolin Yu	2019	Clinical analysis of radiofrequency thermocoagulation combined with ozone ablation for lumbar disc herniation	Dietary health
136	Fuchao He	2019	Study on the efficacy of target radiofrequency thermocoagulation combined with peach and red four substances decoction in treating lumbar disc herniation with qi stagnation and blood stasis	Health frontiers
137	Tianliang Chen	2019	Clinical study on the treatment of lumbar facet joint pain by tubular fire needle	Shaanxi Traditional Chinese Medicine
138	Zhigang Li	2019	Observation on the efficacy of percutaneous laser discectomy for intervertebral discogenic low back pain	Chinese Journal of Practical Medicine
139	Lingxiao Li	2019	Effect of radiofrequency therapy on lumbar disc herniation and study on related cytokines	Chinese Journal of Pain Medicine
140	Zheng Zhang	2019	Clinical study on the combined treatment of lumbar disc herniation with radiofrequency thermocoagulation target ablation decompression and Chinese medicine acupoint injection	Shaanxi Traditional Chinese Medicine
141	Zheng Zhang	2019	Clinical study on the treatment of lumbar disc herniation patients with self-prepared nettle vine mixture combined with radiofrequency thermocoagulation target ablation decompression	Chinese medicine for emergencies
142	Junqiang Zhang	2019	The clinical efficacy of radiofrequency thermocoagulation combined with ozone ablation in patients with lumbar disc herniation was studied by puncture through the interlaminar space medial to the facet joint	Medical equipment
143	Na Si	2019	Observation on the efficacy of percutaneous radiofrequency thermocoagulation combined with lumbar Bi Tong capsules in treating intervertebral discogenic low back pain	Liaoning Journal of Traditional Chinese Medicine
144	Hengbo Tong	2019	Effect analysis of radiofrequency thermocoagulation target combined with ozone dissolution disc therapy on nucleus pulposus retraction effect in lumbar disc herniation	Chinese Journal of Practical Diagnosis and Treatment
145	Zheng Lei	2018	A 3-year follow-up of radiofrequency thermocoagulation target ablation combined with ozone injection for lumbar disc herniation	Clinical research and practice
146	Hu Chen	2018	Discussion on the screening of CT image for ozone therapy of lumbar disc herniation	Imaging research and medical applications
147	Yuanming Zhong	2018	The clinical efficacy of two minimally invasive surgical methods for intervertebral discogenic low back pain	Jiangsu medicine
148	Ming Jin	2018	Observation on the efficacy of radiofrequency thermocoagulation combined with medical ozone therapy for inclusive cervical disc herniation	Jilin Medical
149	Shuang Guo	2018	Clinical observation of combined target radiofrequency thermocoagulation and internal heat acupuncture for mixed lumbar and leg pain	Chinese medicine for emergencies
150	Dandan Guo	2018	Analysis of nursing experience of radiofrequency target thermocoagulation combined with ozone nucleus ablation for lumbar disc herniation	Primary Medical Forum
151	Zhihong Tai	2018	Clinical study on the treatment of intervertebral disc source low back pain with blood stasis syndrome by body pain and blood stasis Decoction combined with radiofrequency thermocoagulation	Guangxi University of Traditional Chinese Medicine
152	Xin Xu	2018	Clinical effect of radiofrequency thermocoagulation combined with ozone injection in the treatment of lumbar disc herniation	Medical theory and practice
153	Zhengang Zhai	2018	Clinical effect analysis of radiofrequency thermocoagulation combined with ozone ablation for lumbar disc herniation	Dietary health
154	Haibao Tian	2018	Efficacy of radiofrequency thermocoagulation combined with ozone therapy under minimally invasive intervention for lumbar disc herniation	Clinical medical literature electronic journal
155	Ling Wang	2018	Clinical efficacy observation of radiofrequency thermocoagulation in the treatment of discogenic low back pain	Contemporary medicine
156	Yande Wang	2018	Observation on the efficacy of radiofrequency thermocoagulation combined with ozone ablation in treating lumbar disc herniation	Gansu technology
157	Yuhui Wang	2018	Clinical study on the treatment of lumbar disc herniation and facet joint lesions with CT-guided bipolar radiofrequency thermocoagulation combined with compound betamethasone injection	Capital food and medicine
158	Bolong Lin	2018	Clinical study on the combined treatment of lumbar disc herniation with Duhuo parasitic soup and radiofrequency target thermocoagulation	Traditional medicine in Asia Pacific
159	Benxiao Yang	2018	Observation on the efficacy of radiofrequency thermocoagulation combined with percutaneous nucleus pulposus decompression for intervertebral discogenic low back pain	Journal of the Neck and Back Pain
160	Xiangdong Yang	2018	Clinical observation of radiofrequency thermocoagulation combined with nerve root peripathic drug injection for lumbar disc herniation	clinical research
161	Haiyan Du	2018	Efficacy analysis of radiofrequency target thermocoagulation combined with ozone therapy for lumbar disc herniation	Systems medicine
162	Haosheng Li	2018	New ideas on the diagnosis and treatment of lumbar and leg pain	Proceedings of the 2018 Annual Conference of the Acupuncture and Knife Medical Branch of China Association of Traditional Chinese Medicine
163	Xiangxin Li	2018	The clinical efficacy of radiofrequency thermocoagulation combined with ozone fusion nucleus surgery in the treatment of lumbar disc herniation was investigated	World's latest medical information digest (continuous electronic journal)
164	Lili Li	2018	Clinical study on perioperative nursing of radiofrequency thermocoagulation + ozone ablation for lumbar disc herniation	Super healthy
165	Paizhou Zhu	2018	The effect of combined percutaneous radiofrequency target thermocoagulation and ozone ablation on lumbar disc herniation was studied	Chinese Journal of Trauma and Rehabilitation Medicine
166	Xianbo Zeng	2018	Effect of radiofrequency thermocoagulation combined with ozone therapy on lumbar disc herniation	Frontiers in medicine
167	Ling Wang	2018	Clinical efficacy observation of radiofrequency thermocoagulation in the treatment of discogenic low back pain	Contemporary medicine
168	Wei Jing	2018	Clinical effect analysis of radiofrequency ozone ablation combined with nerve root block for lumbar disc herniation	Anesthesia safety and quality control
169	Weiguo Zhang	2018	The efficacy of PLDD combined with radiofrequency thermocoagulation in the treatment of lumbar disc herniation and its effect on serum 6-keto-PGE1α, PLA2 and M-ENK levels	Journal of Clinical and Experimental Medicine
170	Hongbo Zhang	2018	98 cases of lumbar disc herniation were treated with needle knife combined with radiofrequency thermocoagulation	Proceedings of the 2018 International Forum on Minimally Invasive Traditional Chinese Medicine, Annual Meeting of the International Community of Minimally Invasive Traditional Chinese Medicine of the China Association of Chinese Medicine and Annual Meeting of the Committee of Minimally Invasive Traditional Chinese Medicine of the China Association for Promotion of Research on Traditional Chinese …
171	Yun Zhang	2018	Clinical observation of radiofrequency thermocoagulation combined hormone injection in the treatment of senile cervical spondylosis with radiculopathy	/
172	Tao Cui	2018	Effects of percutaneous radiofrequency target thermal coagulation combined with ozone ablation on inflammatory factors and clinical efficacy in patients with lumbar disc herniation	Journal of the Neck and Back Pain
173	Yunqiang Cui	2018	Study on the effect of modified Duhuo parasitic soup combined with radiofrequency thermocoagulation on lumbar disc herniation and serum TNF-α and IL-1β levels	Traditional medicine in Asia Pacific
174	Lizong Xuan	2018	Clinical study on minimally invasive treatment of cervical disc herniation underDSA-guided low temperature plasma technology	World's latest medical information digest (continuous electronic journal)
175	Yan Jiang	2018	Posterior discoscopy combined with low temperature radiofrequency for lumbar disc herniation	Chinese Journal of Practical Medicine
176	Ting Wu	2018	Observation on the effect of target radiofrequency thermocoagulation combined with ozone injection in the anterior intervertebral space for lumbar disc herniation	Prescription drugs in China
177	Junwei Wu	2018	Effects of radiofrequency thermocoagulation combined with ozone ablation on TNF-α and IL-6 in patients with lumbar disc herniation	Chinese health and nutrition
178	Weiping Kuang	2018	Observation on the effect of posterior percutaneous intervertebral foramen endoscopic discectomy and radiofrequency thermocoagulation annulus fibrosus formation on intervertebral disc source lumbar pain	Chinese health and nutrition
179	Chunlei Liu	2018	Observation on the effect of intervertebral foramen endoscopic nucleus pulposus removal combined with radiofrequency thermocoagulation annulus fibrosus formation in treating discogenic low back pain	Practical combination of Chinese and western medicine in clinical practice
180	Zhensheng Liu	2018	Comparison of efficacy between intervertebral foramen endoscopic technology and conventional surgery in the treatment of lumbar disc herniation	Shaanxi Medical Journal
181	Qianfu Chou	2018	Experience of nursing in the treatment of lumbar disc herniation with ozone ablation combined with radiofrequency thermocoagulation	Practical Clinical Nursing Electronic Journal
182	Chen Yun	2018	Efficacy analysis of radiofrequency ablation for interlaminar pain after endoscopic spinal surgery	Chinese Journal of Integrated Traditional and Western Emergency Medicine
183	B.Rakesh	2018	Therapeutic effect of percutaneous endoscopic discectomy on lumbar disc herniation: clinical analysis	/
184	Zheng Lei	2018	A 3-year follow-up of radiofrequency thermocoagulation target ablation combined with ozone injection for lumbar disc herniation	Clinical research and practice
185	Hu Chen	2018	Discussion on the screening of CT image for ozone therapy of lumbar disc herniation	Imaging research and medical applications
186	Yuanming Zhong	2018	The clinical efficacy of two minimally invasive surgical methods for intervertebral discogenic low back pain	Jiangsu medicine
187	Shuang Guo	2018	Clinical observation of target radiofrequency thermocoagulation combined with internal heat acupuncture for mixed lumbar and leg pain	Chinese medicine for emergencies
188	Yuhui Wang	2018	Clinical study on the treatment of lumbar disc herniation and facet joint lesions with CT-guided bipolar radiofrequency thermocoagulation combined with compound betamethasone injection	Capital food and medicine
189	Xiangdong Yang	2018	Clinical observation of radiofrequency thermocoagulation combined with nerve root peripathic drug injection for lumbar disc herniation	clinical research
190	Xiangdong Yang	2018	Clinical observation of radiofrequency thermocoagulation combined with nerve root peripathic drug injection for lumbar disc herniation	clinical research
191	Xiangdong Yang	2018	Clinical observation of radiofrequency thermocoagulation combined with nerve root peripathic drug injection for lumbar disc herniation	clinical research
192	Wei Jing	2018	Clinical effect analysis of radiofrequency ozone ablation combined with nerve root block for lumbar disc herniation	Anesthesia safety and quality control
193	Weiguo Zhang	2018	The efficacy of PLDD combined with radiofrequency thermocoagulation in the treatment of lumbar disc herniation and its effect on serum 6-keto-PGE1α, PLA2 and M-ENK levels	Journal of Clinical and Experimental Medicine
194	Yunqiang Cui	2018	Study on the effect of modified Duhuo parasitic soup combined with radiofrequency thermocoagulation on lumbar disc herniation and serum TNF-α and IL-1β levels	Traditional medicine in Asia Pacific
195	Ting Wu	2018	Observation on the effect of target radiofrequency thermocoagulation combined with ozone injection in the anterior intervertebral space for lumbar disc herniation	Prescription drugs in China
196	Zhensheng Liu	2018	Comparison of interforaminal mirror technique and conventional surgery in the treatment of lumbar disc herniation	Journal of Shaanxi Medical Sciences
197	Yu Gao	2017	A randomized controlled study of radiofrequency target thermocoagulation with curved needle and straight needle through the medial edge of the small joint for lumbar disc herniation	Biomedical engineering and clinical
198	Zheng Lei	2017	Effects of radiofrequency thermocoagulation combined with ozone therapy on pain and life ability in patients with lumbar disc herniation	Clinical research and practice
199	Juan Chen	2017	Clinical observation of radiofrequency combined ozone ablation combined with modified Taohong Siwu Decoction in the treatment of lumbar disc herniation (Qi stagnation and blood stasis type)	/
200	Huaming Chen	2017	Bipolar radiofrequency thermocoagulation combined with ozone therapy for intervertebral discogenic low back pain	Chinese health and nutrition
201	Mengxi Xin	2017	Observation on the efficacy of low temperature plasma in treating cervical disc herniation	Clinical research and practice
202	Youan Xin	2017	Clinical observation of 163 cases of lumbar disc herniation treated by radiofrequency thermocoagulation target ablation combined with ozone injection	Proceedings of the 11th Annual Conference of Pain Medicine in Central and South China Provinces (Regions) and the 2017 Annual Conference of the Pain Branch of Guangxi Medical Association
203	Jia Zhao	2017	Effect of comprehensive nursing on minimally invasive interventional treatment of lumbar disc herniation	Massage and rehabilitation medicine
204	Yong Xie	2017	To investigate the clinical efficacy of percutaneous intervertebral foramen endoscopy under CT guidance in treating senile lumbar disc herniation	Imaging research and medical applications
205	Tao Fan	2017	Clinical observation of radiofrequency thermocoagulation combined with ozone ablation for lumbar disc herniation	Guangdong trace element science
206	Jinning Yuan	2017	Clinical observation of 150 cases of intervertebral disc herniation treated by percutaneous interventional radiofrequency thermocoagulation target ablation combined with nerve block	Chinese Journal of Biochemical and Pharmaceutical
207	Ying Heng	2017	Clinical effect observation of radiofrequency target thermocoagulation combined with TCM nursing plan for lumbar disc herniation	Health care guide
208	Jianfeng Cai	2017	The value of thrombosis combined with radiofrequency thermocoagulation in lumbar facet joint in patients with lower back pain induced by lumbar degeneration	Chinese Journal of Biochemical and Pharmaceutical
209	Shengjun Dong	2017	2. Clinical study on the combined use of two approaches, radiofrequency thermocoagulation and ozone ablation for L_ (4-5) lumbar disc herniation	Traditional Chinese orthopedics
210	Zhanyong Ge	2017	Effect analysis of puncture point radiofrequency thermocoagulation on refractory low back pain	The Bethune Medical Journal
211	Han Hu	2017	Clinical study on the treatment of lumbar facet joint origin low back pain in the elderly by radiofrequency thermocoagulation of posterior medial branch of lumbar spinal nerve	Journal of Mathematical and Pharmaceutical Sciences
212	Huimin Zong	2017	DSA guided target radiofrequency thermocoagulation combined with ozone ablation for lumbar disc herniation	Proceedings of the 15th National Academic Conference of the Chinese Society of Integrated Traditional and Western Medicine and the 2017 Academic Annual Meeting of the Shanghai Society of Integrated Traditional and Western Medicine
213	Qunwei Qu	2017	Clinical study on low temperature plasma target ablation combined with ozone therapy for cervical disc herniation	Proceedings of the 7th National Academic Annual Conference on Minimally invasive Orthopedics combining Traditional Chinese and Western Medicine
214	Lishi Wang	2017	Efficacy analysis of target radiofrequency thermocoagulation combined with ozone therapy for lumbar disc herniation	/
215	Ying Wang	2017	Clinical efficacy of pulsed radiofrequency combined with ozone injection in the treatment of posterior lumbar spinal nerve pain	Chinese Journal of Pain Medicine
216	Haiting Wang	2017	Clinical observation of combined treatment of cervical disc herniation by percutaneous puncture, clamping of nucleus pulposus and ozone injection guided byDSA	Modern diagnosis and treatment
217	Zhengfeng Wang	2017	The efficacy of radiofrequency target thermal ablation combined with ozone in the treatment of lumbar disc herniation	Clinical research and practice
218	Xiuhuai Wang	2017	Clinical efficacy of ozone combined with radiofrequency thermocoagulation in the treatment of lumbar disc herniation	Journal of Integrated Traditional and Western Medicine in Shenzhen
219	Tao Fan	2017	Clinical observation of radiofrequency thermocoagulation combined with ozone ablation for lumbar disc herniation	Guangdong trace element science
220	Qiuan Mei	2017	Study on the efficacy of target radiofrequency thermocoagulation combined with peach and red four substances decoction in treating lumbar disc herniation with qi stagnation and blood stasis	Journal of Integrated Traditional and Western Medicine
221	Yubing Liang	2017	Observation on the efficacy of CT-guided radiofrequency target thermocoagulation combined with ozone ablation in treating lumbar disc herniation	Frontiers in medicine
222	Yanzhi Du	2017	Radiofrequency target thermocoagulation and ozone ablation were used to treat cervical disc herniation	Clinical medical literature electronic journal
223	Xuezhong Du	2017	Clinical efficacy of bipolar radiofrequency target thermocoagulation combined with ozone ablation in the treatment of lumbar disc herniation	Tianjin University of Traditional Chinese Medicine
224	Bo Li	2017	Effect analysis of radiofrequency target thermocoagulation combined with massage in the treatment of lumbar disc herniation	Health care guide
225	Bo Li	2017	The effect of percutaneous endoscopic radiofrequency thermocoagulation annulus fibrosus formation combined with nucleus pulposus removal on the repair of lumbar disc herniation was investigated	Everyone is healthy (mid-year edition)
226	Wen Li	2017	The clinical efficacy and safety of radiofrequency target thermocoagulation ablation combined with pulsed radiofrequency for complex lumbar disc herniation were observed	Journal of Mathematical and Pharmaceutical Sciences
227	Junsong Zhu	2017	Effects of posterior tubular puncture target radiofrequency thermocoagulation on nitric oxide and prostaglandin E_2 in peripheral blood in patients with lumbar disc herniation	Journal of Hubei University of Traditional Chinese Medicine
228	Huichao Cao	2017	Evaluation of the effect of ozone ablation combined with radiofrequency thermocoagulation in the treatment of lumbar disc herniation	Clinical research and practice
229	Changzheng Peng	2017	Clinical analysis of 30 cases of cervical disc herniation treated by radiofrequency thermocoagulation target ablation	Journal of Chengde Medical College
230	Hongbin Zhang	2017	Observation on the efficacy of radiofrequency thermocoagulation in treating cervical and lumbar disc herniation	Everyone is healthy (early edition)
231	Guiyou Zhang	2017	Clinical study of radiofrequency target thermocoagulation combined with ozone ablation under C-arm guidance for lumbar disc herniation	Journal of Guiyang College of Traditional Chinese Medicine
232	Zhiyun Zhang	2017	Observation on the efficacy of radiofrequency thermocoagulation combined with ozone ablation in treating lumbar disc herniation	Proceedings of the 2017 Academic Annual Conference of Gansu Provincial Association of Traditional Chinese Medicine
233	Geng Zhang	2017	Observation on the efficacy of radiofrequency thermocoagulation combined with nucleus pulposus decompression for treating intervertebral discogenic low back pain	Journal of the Neck and Back Pain
234	Zhibo Kang	2017	Observation on the efficacy of low temperature plasma ablation in treating cervical disc herniation	Chinese health and nutrition
235	Jiena Cui	2017	Evaluation of clinical efficacy of ozone combined with radiofrequency target thermocoagulation and epidural catheter injection in the treatment of lumbar disc herniation	Prescription drugs in China
236	Lijuan An	2017	Treatment and nursing of lumbar disc herniation with ozone minimally invasive radiofrequency thermocoagulation	Dietary health
237	Fei Sun	2017	Clinical observation of radiofrequency ablation combined with ozone water injection for lumbar disc herniation	Chinese folk therapy
238	Qi Sun	2017	Study on the effect of percutaneous intervertebral disc target radiofrequency thermocoagulation combined with ozone ablation in the treatment of lumbar disc herniation	Contemporary Medical Essays
239	Yu Gao	2017	A randomized controlled study of radiofrequency target thermocoagulation with curved needle and straight needle through the medial edge of the small joint for lumbar disc herniation	Biomedical engineering and clinical
240	Hui Xia	2017	Study on the effect of percutaneous endoscopic radiofrequency thermocoagulation annulus fibrosus formation combined with nucleus pulposus removal for the treatment of lumbar disc herniation	Medical research in Henan
241	Guohui Zhou	2017	Clinical observation of radiofrequency thermocoagulation combined with ozone ablation and acupuncture in the treatment of lumbar disc herniation	/
242	Erjun Wu	2017	Efficacy of radiofrequency thermocoagulation combined with ozone therapy under minimally invasive intervention for lumbar disc herniation	Chinese clinical study
243	Zongwen Wu	2017	Analysis of causes and prevention of adverse events after minimally invasive interventional surgery in pain department	Everyone is healthy (late edition)
244	Boliang Wu	2017	Clinical study on the treatment of blood stasis type lumbar disc herniation with ozone combined with radiofrequency target thermocoagulation and blood circulation tonic soup	Traditional Chinese medicine in Inner Mongolia
245	Wenjun Yuan	2017	Clinical efficacy of radiofrequency thermocoagulation combined with traditional Chinese medicine in the treatment of lumbar disc herniation	Super healthy
246	Aifeng Liu	2017	Effect analysis of different power and time combinations of radio frequency plasma needle pricking on egg white and treatment of non-specific low back pain	Chinese Journal of Orthopaedic Surgery
247	Zunzhang Liu	2017	Clinical study on the treatment of lumbar disc herniation by radiofrequency thermocoagulation combined with ozone fusion nucleus surgery	Imaging research and medical applications
248	Jinning Yuan	2017	Clinical observation of 150 cases of intervertebral disc herniation treated by percutaneous interventional radiofrequency thermocoagulation target ablation combined with nerve block	Chinese Journal of Biochemical and Pharmaceutical
249	Song He	2017	Evaluation of clinical effect of radiofrequency thermocoagulation combined with continuous epidural block in the treatment of cervical disc herniation	Hainan Medical
250	Longtao Ren	2017	Clinical analysis of radiofrequency combined ozone minimally invasive treatment for lumbar disc herniation	Contemporary clinical medicine
251	Juan Ren	2017	Effect of psychological intervention in radiofrequency target thermocoagulation for lumbar disc herniation	Practical Clinical Nursing Electronic Journal
252	Gang Yu	2017	Clinical application of CT-guided target radiofrequency combined with intradiscal low dose collagenase injection in the treatment of cervical disc herniation	International Journal of Medical and Health News
253	/	2017	Classification index of Chinese Journal of Pain Medicine, 2017, Vol. 23	Chinese Journal of Pain Medicine
254	Zheng Lei	2017	Effects of radiofrequency thermocoagulation combined with ozone therapy on pain and life ability in patients with lumbar disc herniation	Clinical research and practice
255	Yong Xie	2017	To investigate the clinical efficacy of percutaneous intervertebral foramen endoscopy under CT guidance in treating senile lumbar disc herniation	Imaging research and medical applications
256	Zhanyong Ge	2017	Effect analysis of puncture point radiofrequency thermocoagulation on refractory low back pain	The Bethune Medical Journal
257	Han Hu	2017	Clinical study on the treatment of lumbar facet joint originative low back pain in the elderly by radiofrequency thermocoagulation of posterior medial branch of lumbar spinal nerve	Journal of Mathematical and Pharmaceutical Sciences
258	Haiting Wang	2017	Clinical observation of combined treatment of cervical disc herniation by percutaneous puncture, clamping of nucleus pulposus and ozone injection guided byDSA	Modern diagnosis and treatment
259	Xiuhuai Wang	2017	Clinical efficacy of ozone combined with radiofrequency thermocoagulation in the treatment of lumbar disc herniation	Journal of Integrated Traditional Chinese and Western Medicine in Shenzhen
260	Tao Fan	2017	Clinical observation of radiofrequency thermocoagulation combined with ozone ablation for lumbar disc herniation	Guangdong trace element science
261	Tao Fan	2017	Clinical observation of radiofrequency thermocoagulation combined with ozone ablation for lumbar disc herniation	Guangdong trace element science
262	Qiuan Mei	2017	Study on the efficacy of target radiofrequency thermocoagulation combined with peach and red four substances decoction in treating lumbar disc herniation with qi stagnation and blood stasis	Journal of Integrated Traditional and Western Medicine
263	Xuezhong Du	2017	Clinical efficacy observation of bipolar radiofrequency target thermocoagulation combined with ozone ablation in the treatment of lumbar disc herniation	Tianjin University of Traditional Chinese Medicine
264	Wen Li	2017	The clinical efficacy and safety of radiofrequency target thermocoagulation ablation combined with pulsed radiofrequency for complex lumbar disc herniation were observed	Journal of Mathematical and Pharmaceutical Sciences
265	Huichao Cao	2017	Evaluation of the effect of ozone ablation combined with radiofrequency thermocoagulation in treating lumbar disc herniation	Clinical research and practice
266	Fei Sun	2017	Clinical observation of radiofrequency ablation combined with ozone water injection for lumbar disc herniation	Chinese folk therapy
267	Qi Sun	2017	Study on the effect of percutaneous intervertebral disc target radiofrequency thermocoagulation combined with ozone ablation in the treatment of lumbar disc herniation	Contemporary Medical Essays
268	Guohui Zhou	2017	Clinical observation of radiofrequency thermocoagulation combined with ozone ablation and acupuncture in the treatment of lumbar disc herniation	/
269	Erjun Wu	2017	Efficacy of radiofrequency thermocoagulation combined with ozone therapy under minimally invasive intervention for lumbar disc herniation	Chinese clinical study
270	Song He	2017	Evaluation of clinical effect of radiofrequency thermocoagulation combined with continuous epidural block in the treatment of cervical disc herniation	Hainan Medical
271	Gang Yu	2017	Clinical application of CT-guided target radiofrequency combined with intradiscal low dose collagenase injection in the treatment of cervical disc herniation	International Journal of Medical and Health News
272	Jianping Huang	2016	Clinical effect of radiofrequency thermocoagulation on patients with lumbar pain due to posterior branch injury of lumbar nerves	Proceedings of the ninth Academic Conference of Ningbo City
273	Xinrong Chen	2016	A randomized controlled study on the treatment of residual pain after lumbar compression fracture by radiofrequency thermocoagulation of posterior spinal nerve branches under CT guidance	Journal of Gannan Medical University
274	Shilei Gao	2016	Clinical study on radiofrequency target thermocoagulation combined with ozone ablation for cervical disc herniation	/
275	Liang Ma	2016	Radiofrequency target thermocoagulation combined with ozone nucleus ablation was used to treat cervical and lumbar disc herniation	Journal of Baotou Medical College
276	Fusheng Han	2016	Comparison of the efficacy of percutaneous lumbar discectomy and radiofrequency thermocoagulation combined with ozone ablation in treating lumbar disc herniation	Hebei medicine
277	Dapin Han	2016	Observation on the efficacy of radiofrequency thermocoagulation combined with silver needle in treating lumbar disc herniation	World's latest medical information digest (continuous electronic journal)
278	Maosheng Wei	2016	Clinical observation of combined Chinese and Western medicine treatment for discogenic low back pain with Modic changes	Medical information
279	Yongzhi Huo	2016	A comparative study of minimally invasive interventional methods for lumbar disc herniation	Chinese Journal of Trauma and Rehabilitation Medicine
280	Changqing Chen	2016	Radiofrequency thermocoagulation combined with lumbar traction for intervertebral discogenic low back pain	Proceedings of the 14th Fujian Orthopedic Academic Conference and the Hip Preservation Symposium of the Joint Surgery Working Committee of Chinese Orthopaedic Physicians Association
281	Xinrong Chen	2016	A randomized controlled study on the treatment of residual pain after lumbar compression fracture by radiofrequency thermocoagulation of posterior spinal nerve branches under CT guidance	Journal of Gannan Medical University
282	Zhonghua Yang	2016	Clinical analysis of 30 cases of lumbar disc herniation treated by ozone ablation combined with radiofrequency thermocoagulation	Contemporary medicine
283	Shuang Guo	2016	Clinical study on the combined treatment of lumbar disc herniation by target radiofrequency thermocoagulation and internal heat acupuncture	/
284	Wenjun Guo	2016	Clinical observation of radiofrequency combined ozone nucleus ablation for cervical and lumbar disc herniation	Minimally invasive medicine
285	Yingqiang Guo	2016	Study on the application effect of radiofrequency analgesia for lumbar disc herniation	Modern drug application in China
286	Lfei Yu	2016	Observation on the efficacy of CT-guided target radiofrequency thermocoagulation combined with low dose collagenase in treating lumbar disc herniation	World's latest medical information digest (continuous electronic journal)
287	Lfei Yu	2016	Observation on the efficacy of targeted radiofrequency combined with needle knife minimally invasive treatment for lumbar disc herniation	Everyone is healthy (late edition)
288	Yiyong Deng	2016	Observation on the efficacy of intervertebral foramen endoscopic discectomy in lumbar disc herniation	Chinese Journal of Pain Medicine
289	Hongtao Zhao	2016	To investigate the effect of ozone intervertebral disc angiography combined with radiofrequency target thermocoagulation on intervertebral disc source lumbago	Contemporary Medical Essays
290	Yongze Zhao	2016	Effect of minimally invasive laminotomy combined with homemade ring saw on the efficacy and serum TNF-α and LDH levels in patients with lumbar disc herniation	PLA Medical Journal
291	Yongze Zhao	2016	Comparison of efficacy and prognosis of ozone combined with radiofrequency target thermocoagulation and small incision laminotomy combined with homemade circular saw for lumbar disc herniation	Journal of preventive medicine, PLA
292	Yongxin Jia	2016	Clinical effect of radiofrequency thermocoagulation combined with ozone disc injection on lumbar disc herniation	Health frontiers
293	Juanmin He	2016	Observation on the efficacy of radiofrequency ozone epidural catheter combined with cervical disc herniation	Zhejiang Clinical Medicine
294	Jun Tan	2016	Study on the therapeutic effect of radiofrequency combined with small needle knife for lumbar disc herniation	Medical information
295	Jinwen Dong	2016	Observation on the efficacy of bipolar radiofrequency target thermocoagulation combined with ozone ablation in treating intervertebral disc source lumbago and leg pain	Northwest Journal of Defense Medicine
296	Shudong Dong	2016	Observation on the efficacy of ozone ablation combined with radiofrequency thermocoagulation under CT guidance for lumbar disc herniation	Massage and rehabilitation medicine
297	Yanfang Fan	2016	Nursing care for patients with lumbar disc herniation	The Contemporary Nurse (Midweek edition)
298	He Su	2016	A combination of minimally invasive multi-target and single minimally invasive treatment for lumbar disc herniation was studied	Chinese health and nutrition
299	Zhenchuan Su	2016	Evaluation of the effect of ozone combined with radiofrequency target thermocoagulation and small incision laminotomy combined with homemade ring saw on the prognosis of patients with lumbar disc herniation	Everyone is healthy (early edition)
300	Xiaohong Hu	2016	Application of clinical nursing pathway in radiofrequency thermocoagulation ablation for lumbar disc herniation	International Journal of Nursing
301	Tao Cheng	2016	Clinical observation of 60 cases of lumbar disc herniation treated by radiofrequency thermocoagulation and ozone	Shaanxi Medical Journal
302	Naihong Qin	2016	Efficacy analysis of radiofrequency target thermocoagulation combined with ozone therapy for lumbar disc herniation	Medical theory and practice
303	Peiqiang Shi	2016	Clinical study on radiofrequency thermocoagulation ablation combined with ozone and traditional Chinese medicine heat application for lumbar disc herniation	Gansu medicine
304	Gaoju Wang	2016	Clinical observation of minimally invasive percutaneous intervertebral foraminotomy with partial discectomy and radiofrequency thermocoagulation of annulus fibrosus for treatment of discogenic low back pain	Proceedings of the 18th Chinese Medical Association Orthopaedic Academic Conference and the 11th COA International Academic Conference
305	Libin Wang	2016	Efficacy of intervertebral foramen endoscopic discectomy in the treatment of lumbar disc herniation	Journal of Clinical Pain Management
306	Xin Wang	2016	Clinical observation of bipolar radiofrequency minimally invasive combined with small needle knife for lumbar disc herniation	Modern drug application in China
307	Dongyang Wang	2016	Clinical study on the combined treatment of lumbar facet joint pain with radiofrequency ablation and Chinese medicine	/
308	Hao Niu	2016	The effects of ozone combined with radiofrequency target thermocoagulation and small incision laminotomy combined with homemade ring saw on serum CGRP, IL-1β and IL-6 levels in patients with lumbar disc herniation were studied	Journal of Integrated Traditional and Western Medicine
309	Hejin Wang	2016	Observation of 256 clinical cases of cervical disc herniation treated by radiofrequency thermocoagulation target therapy combined with ozone interventional therapy	Chinese Medical Association Pain Branch 12th Annual Conference Proceedings
310	Sufang Mao	2016	Treatment and nursing of lumbar disc herniation by radiofrequency thermocoagulation combined with ozone ablation	Journal of Taishan Medical University
311	Binwu Duan	2016	Clinical observation and nursing of combined interventional treatment for cervical disc herniation	Proceedings of the 18th Chinese Medical Association Orthopaedic Academic Conference and the 11th COA International Academic Conference
312	Zhaozhong Lin	2016	The prominent target of radiofrequency thermocoagulation combined nerve root pulse radiofrequency modulation therapy is mainly manifested as lumbar disc herniation with radiculitis	Chinese Journal of Pain Medicine
313	Li Yang	2016	Clinical observation of minimally invasive interventional combined with spinal adjustment therapy and core muscle stability training under C-arm guidance for lumbar disc herniation	Journal of Hubei University of Traditional Chinese Medicine
314	Jing Du	2016	Clinical observation of intervertebral disc radiofrequency thermocoagulation target ablation combined with oral administration of Duhuo parasitic soup for lumbar disc herniation	Shanxi Traditional Chinese Medicine
315	Shaojun Li	2016	Clinical application of ozone radiofrequency ablation needle knife release triple therapy in the treatment of lumbar disc herniation	Chinese medicine for emergencies
316	Xu Li	2016	Clinical efficacy of radiofrequency target thermocoagulation combined with ozone therapy for lumbar disc herniation	Jiangsu medicine
317	Wen Li	2016	Report on 40 cases of lumbar disc herniation treated by radiofrequency target thermocoagulation combined with ozone therapy	Journal of Integrated Traditional and Western Medicine in Shenzhen
318	Zhanzhen Li	2016	Observation of bilateral radiofrequency target thermocoagulation for lateral lumbar disc herniation	Modern clinical medicine
319	Lili Li	2016	Clinical nursing observation of radiofrequency thermocoagulation combined with ozone ablation for intervertebral disc herniation	Proceedings of the 18th Chinese Medical Association Orthopaedic Academic Conference and the 11th COA International Academic Conference
320	Junsong Zhu	2016	Effects of radiofrequency target thermocoagulation on TNF-α and IL-1β in peripheral blood in patients with lumbar disc herniation	China Pharmaceutical Herald
321	Hongjian Zhang	2016	Clinical study on the combined use of radiofrequency thermocoagulation and ozone ablation in the treatment of lumbar disc herniation	Chinese and foreign medicine
322	Jiali Zhang	2016	Clinical efficacy of radiofrequency ablation combined with ozone injection in the treatment of lumbar facet joint pain	Chinese general practice
323	Xuesen Zhang	2016	Clinical application of percutaneous intervertebral foramen endoscopy in lumbar disc herniation	Journal of Ningxia Medical University
324	Xiaoning Song	2016	Observation and nursing experience of radiofrequency ablation for cervical spondylosis with radiculopathy in one case	Proceedings of the 6th Huaxia Yellow River Orthopedic Conference
325	Ke Tang	2016	The efficacy of radiofrequency thermocoagulation of posterior medial branch of lumbar spinal nerve in treating lumbar joint-related pain	Journal of Clinical Pain Management
326	Xiaofeng He	2016	Observation on the efficacy of radiofrequency thermocoagulation combined with small needle knife in treating lumbar disc herniation	Medical information
327	Rixing Zhou	2016	The effect of radiofrequency thermocoagulation on the target puncture of the medial edge of the transverse facet joint for the treatment of refractory intervertebral discogenic low back pain was studied	Hainan Medical
328	Zhimin Wu	2016	Clinical study on the treatment of intractable third lumbar transverse process syndrome with radio frequency ozone combined with lumbar pain quick healing soup	Hebei Medical University
329	The First Affiliated Hospital of Nanchang University	2016	Study and application of target radiofrequency combined with low dose collagenase injection in the treatment of lumbar disc herniation	/
330	Jinghong Liu	2016	Clinical observation of 680 cases of lumbar disc herniation treated by radiofrequency target thermocoagulation combined with ozone ablation	World's latest medical information digest
331	Tao Liu	2016	Effect analysis of radiofrequency thermocoagulation combined with ozone injection in the treatment of lumbar disc herniation	/
332	Yongxia Liu	2016	To observe the effect of radiofrequency thermocoagulation combined with epidural nerve block in lumbar disc herniation	Clinical research and practice
333	Tao Cheng	2016	Clinical observation of 60 cases of lumbar disc herniation treated by radiofrequency thermocoagulation and ozone	Shaanxi Medical Journal
334	Xiaohong Yuan	2016	Clinical efficacy observation of low temperature plasma nucleus ablation for lumbar disc herniation	Journal of the Neck and Back Pain
335	Xiuhua He	2016	Observation on the efficacy of minimally invasive radiofrequency thermocoagulation in treating lumbar disc herniation	China's health standards management
336	Fuchao He	2016	Clinical study of treating lumbar disc herniation with Huangjing Jiaoxian formula and radiofrequency thermocoagulation	Traditional Chinese medicine in Hebei
337	Xiaohu Fu	2016	Clinical observation of radiofrequency (ozone) combined with silver needle for "intractable lumbago and leg pain"	Journal of the Neck and Back Pain
338	Xiaoyan Ren	2016	Clinical nursing of radiofrequency thermocoagulation and small needle knife release for lumbar disc herniation	Contemporary medicine
339	Renqiu People's Hospital	2016	Comparison of the effects of two methods in treating lumbar disc herniation	/
340	Gang Yu	2016	Efficacy analysis of radiofrequency targeting combined with low dose collagenase injection under CT guidance in cervical disc herniation	Frontiers in medicine
341	Gang Yu	2016	Small dose collagenase injection combined with radiofrequency ablation was used to treat cervical disc herniation	psychologist
342	Yantao Ding	2016	Observation on the efficacy of radiofrequency thermocoagulation combined with ozone ablation in 287 cases of cervical and lumbar disc herniation	World's latest medical information digest (continuous electronic journal)
343	Z.H.Zeng	2016	Percutaneous bipolar radiofrequency thermocoagulation for the treatment of lumbar disc herniation	Journal of Clinical Neuroscience
344	Z.Zeng	2016	Percutaneous bipolar radiofrequency thermocoagulation for the treatment of lumbar disc herniation	J Clin Neurosci
345	D.G.Lee	2016	Comparative Effectivenesses of Pulsed Radiofrequency and Transforaminal Steroid Injection for Radicular Pain due to Disc Herniation: a Prospective Randomized Trial	J Korean Med Sci
346	/	2016	Spine Intervention Society - 2016 24th Annual Scientific Meeting Research Abstracts	Pain medicine (united states)
347	Fusheng Han	2016	Comparison of the efficacy of percutaneous lumbar discectomy and radiofrequency thermocoagulation combined with ozone ablation in treating lumbar disc herniation	Hebei medicine
348	Maosheng Wei	2016	Clinical observation of combined Chinese and Western medicine treatment for discogenic low back pain with Modic changes	Medical information: Medicine and computer applications
349	Yongzhi Huo	2016	A comparative study of different minimally invasive interventional methods for lumbar disc herniation	Chinese Journal of Trauma and Rehabilitation Medicine
350	Xinrong Chen	2016	A randomized controlled study on the treatment of residual pain after lumbar compression fracture by radiofrequency thermocoagulation of posterior spinal nerve branches under CT guidance	Journal of Gannan Medical University
351	Xinrong Chen	2016	A randomized controlled study on the treatment of residual pain after lumbar compression fracture by radiofrequency thermocoagulation of posterior spinal nerve branches under CT guidance	Journal of Gannan Medical University
352	Zhonghua Yang	2016	Clinical analysis of 30 cases of lumbar disc herniation treated by ozone ablation combined with radiofrequency thermocoagulation	Contemporary medicine
353	Shuang Guo	2016	Clinical study on the combined treatment of lumbar disc herniation by target radiofrequency thermocoagulation and internal heat acupuncture	/
354	Wenjun Guo	2016	Clinical observation of radiofrequency combined ozone nucleus ablation for cervical and lumbar disc herniation	Minimally invasive medicine
355	Yingqiang Guo	2016	Study on the application effect of radiofrequency analgesia for lumbar disc herniation	Modern drug application in China
356	Jun Tan	2016	Study on the therapeutic effect of radiofrequency combined with small needle knife for lumbar disc herniation	Medical Information (Xi 'an)
357	Shudong Dong	2016	Observation on the efficacy of ozone ablation combined with radiofrequency thermocoagulation under CT guidance for lumbar disc herniation	Massage and rehabilitation medicine
358	Tao Cheng	2016	Clinical observation of 60 cases of lumbar disc herniation treated by radiofrequency thermocoagulation and ozone	Shaanxi Medical Journal
359	Tao Cheng	2016	Clinical observation of 60 cases of lumbar disc herniation treated by radiofrequency thermocoagulation and ozone	Shaanxi Medical Journal
360	Libin Wang	2016	Efficacy of intervertebral foramen endoscopic discectomy in the treatment of lumbar disc herniation	Journal of Clinical Pain Management
361	Xin Wang	2016	Clinical observation of bipolar radiofrequency minimally invasive combined with small needle knife for lumbar disc herniation	Modern drug application in China
362	Zhaozhong Lin	2016	The prominent target of radiofrequency thermocoagulation combined nerve root pulse radiofrequency modulation therapy is mainly manifested as lumbar disc herniation with radiculitis	Chinese Journal of Pain Medicine
363	Li Yang	2016	Clinical observation of minimally invasive interventional combined with spinal adjustment therapy and core muscle stability training under C-arm guidance for lumbar disc herniation	Journal of Hubei University of Traditional Chinese Medicine
364	Li Yang	2016	Clinical observation of minimally invasive interventional combined with spinal adjustment therapy and core muscle stability training under C-arm guidance for lumbar disc herniation	Journal of Hubei University of Traditional Chinese Medicine
365	Jing Du	2016	Clinical observation of intervertebral disc radiofrequency thermocoagulation target ablation combined with oral administration of Duhuo parasitic soup for lumbar disc herniation	Shanxi Traditional Chinese Medicine
366	Jing Du	2016	Clinical observation of intervertebral disc radiofrequency thermocoagulation target ablation combined with oral administration of Duhuo parasitic soup for lumbar disc herniation	Shanxi Traditional Chinese Medicine
367	Jing Du	2016	Clinical observation of intervertebral disc radiofrequency thermocoagulation target ablation combined with oral administration of Duhuo parasitic soup for lumbar disc herniation	Shanxi Traditional Chinese Medicine
368	Shaojun Li	2016	Clinical application of ozone radiofrequency ablation needle knife release triple therapy in the treatment of lumbar disc herniation	Chinese medicine for emergencies
369	Junsong Zhu	2016	Effects of radiofrequency target thermocoagulation on TNF-α and IL-1β in peripheral blood in patients with lumbar disc herniation	China Pharmaceutical Herald
370	Hongjian Zhang	2016	Clinical study on the combined use of radiofrequency thermocoagulation and ozone ablation in the treatment of lumbar disc herniation	Chinese and foreign medicine
371	Ke Tang	2016	The efficacy of radiofrequency thermocoagulation on the posterior medial branch of lumbar spinal nerve for treating lumbar joint-related pain	Journal of Clinical Pain Management
372	Rixing Zhou	2016	The effect of radiofrequency thermocoagulation on the target puncture of the medial edge of the transverse facet joint for the treatment of refractory intervertebral discogenic low back pain was studied	Hainan Medical
373	Zhimin Wu	2016	Clinical study on the treatment of intractable third lumbar transverse process syndrome with radio frequency ozone combined with lumbar pain quick healing soup	Hebei Medical University
374	Jinghong Liu	2016	Clinical observation of 680 cases of lumbar disc herniation treated by radiofrequency target thermocoagulation combined with ozone ablation	World's latest medical information digest (serial electronic journal)
375	Yongxia Liu	2016	To observe the effect of radiofrequency thermocoagulation combined with epidural nerve block in lumbar disc herniation	Clinical research and practice
376	Fuchao He	2016	Clinical study of treating lumbar disc herniation with Huangjing Jiaoxian formula and radiofrequency thermocoagulation	Traditional Chinese medicine in Hebei
377	Xiaoyan Ren	2016	Clinical nursing of radiofrequency thermocoagulation and small needle knife release for lumbar disc herniation	Contemporary medicine
378	Z.Zeng	2016	Percutaneous bipolar radiofrequency thermocoagulation for the treatment of lumbar disc herniation	Journal of clinical neuroscience
379	D.G.Lee	2016	Comparative Effectivenesses of Pulsed Radiofrequency and Transforaminal Steroid Injection for Radicular Pain due to Disc Herniation: A Prospective Randomized Trial	Journal of Korean Medical Science
380	D.G.Lee	2016	Comparative Effectivenesses of Pulsed Radiofrequency and Transforaminal Steroid Injection for Radicular Pain due to Disc Herniation: a Prospective Randomized Trial	Journal of Korean medical science
381	Guohua Gong	2015	Clinical efficacy of radiofrequency thermocoagulation combined with low dose collagenase in 40 cases of cervical disc herniation	Shanghai Pharma
382	Guohua Gong	2015	Clinical efficacy of radiofrequency thermocoagulation combined with low dose collagenase in 40 cases of cervical disc herniation	Shanghai Pharma
383	Jieyun Huang	2015	Clinical application of target radiofrequency thermocoagulation combined with ozone ablation underDSA guidance for lumbar disc herniation	Continuing medical education in China
384	Jianping Huang	2015	Observation on the efficacy of radiofrequency thermocoagulation in patients with lumbar pain due to posterior branch injury of lumbar spinal nerve	Health research
385	Yanfeng Gao	2015	Clinical study on CT-guided radiofrequency thermocoagulation target ablation for lumbar disc herniation	World Clinical Medicine
386	Yu Gao	2015	A randomized controlled study of radiofrequency thermocoagulation for lumbar disc herniation by percutaneous puncture of the medial edge of the small joint with a curved needle and a straight needle	/
387	Zhiping Ma	2015	Nursing of radiofrequency target thermocoagulation combined with ozone ablation for lumbar disc herniation	Everyone is healthy (mid-year edition)
388	Yuqing Han	2015	Anesthesia care of radiofrequency thermocoagulation combined with ozone fusion for lumbar disc herniation under conscious sedation and analgesia	Chinese Journal of Practical Medicine
389	Haijun Chen	2015	Clinical efficacy observation of conservative and minimally invasive interventional treatment for lumbar disc herniation	Chinese health and nutrition
390	Xinrong Chen	2015	Analysis of the short-term effect of radiofrequency thermocoagulation of posterior branches of lumbar spinal nerves under CT guidance for non-specific low back pain	Modern diagnosis and treatment
391	Yangyang Lu	2015	Radiofrequency treatment of non-specific lower back pain by posterior branch of lumbar nerve	Proceedings of the 17th Chinese Medical Association Orthopedic Academic Conference and the 10th COA International Academic Conference
392	Yunyun Zhong	2015	The effect of nursing intervention on 30 cases of cervical disc herniation treated by radiofrequency thermocoagulation combined with ozone ablation	Chinese national folk medicine
393	Tingting Ren	2015	Clinical observation on the application of radiofrequency thermocoagulation combined with intervertebral joint injection in 60 cases of lumbar facet joint syndrome	Journal of Yanbian University of Medicine
394	Yongkai Zhao	2015	Clinical observation of 168 cases of lumbar disc herniation treated by radiofrequency thermocoagulation combined with ozone ablation	Chinese Journal of Practical Medicine
395	Chunling Guo	2015	Clinical study on 61 cases of cervical disc herniation treated by radiofrequency thermocoagulation combined with ozone ablation	World's latest medical information digest (serial electronic journal)
396	Yi Guo	2015	Clinical application of target radiofrequency combined with ozone ablation and computer 3d traction for lumbar disc herniation	Medical information
397	Yongze Zhao	2015	Analysis of the difference in the effect of ozone combined with radiofrequency target thermocoagulation and small incision laminotomy combined with homemade ring saw on the prognosis of patients with lumbar disc herniation	Medical equipment
398	Yongze Zhao	2015	Comparison of the efficacy of ozone combined with radiofrequency target thermocoagulation and percutaneous lumbar discectomy in the treatment of lumbar disc herniation	Everyone is healthy (late edition)
399	Yongkai Zhao	2015	Clinical observation of 168 cases of lumbar disc herniation treated by radiofrequency thermocoagulation combined with ozone ablation	Chinese Journal of Practical Medicine
400	Junqiu Dong	2015	Effect of extraspinal radiofrequency thermocoagulation combined with ozone injection on lower back pain	Guangdong Medical
401	Zhifang Fan	2015	Combined treatment of lumbar disc herniation with radiofrequency thermocoagulation and selective nerve root block	Continuing medical education in China
402	Gaojian Zhai	2015	Transcutaneous radiofrequency thermocoagulation combined with ozone ablation for cervical disc herniation	Medical information
403	Dachun Li	2015	Clinical efficacy of nucleus pulposus ablation and radiofrequency target thermocoagulation in the treatment of lumbar disc herniation	Minimally invasive medicine
404	Fei Wang	2015	Efficacy analysis of percutaneous endoscopic discectomy combined with radiofrequency target thermocoagulation and ozone ablation for lumbar disc herniation	Proceedings of the second National Conference on the Development of Orthopedic Science of Chinese Medical Schools
405	Shaofeng Wang	2015	Clinical observation of ozone nucleus pulposus ablation for cervical and lumbar disc herniation	Chinese Journal of Practical Medicine
406	Zongbao Wang	2015	Clinical observation of radiofrequency thermocoagulation target point for lumbar disc herniation	Medical information
407	Gang Wang	2015	Experience of target radiofrequency ablation combined with ozone therapy for lumbar disc herniation	Proceedings of the 12th Chinese Conference on Interventional Radiology
408	Si Mao	2015	Preliminary observation on the efficacy of lumbar traction combined with radiofrequency thermocoagulation in treating intervertebral discogenic low back pain	/
409	Dianhai Bi	2015	Thirty cases of cervical disc herniation were treated by three-layer interventional surgery	Chinese Journal of External Medicine
410	Jun Duan	2015	Comparison of two different methods of lumbar disc herniation treatment under CT guidance	Medical information
411	Dong Liang	2015	Clinical efficacy of radiofrequency thermocoagulation target ablation combined with sacral collagenase nucleolysis in the treatment of lumbar disc herniation	Everyone is healthy (late edition)
412	Zhenling Yang	2015	Efficacy analysis of ozone combined with radiofrequency therapy for lumbar disc herniation	Medical review
413	Jianhua Yang	2015	Effect analysis of radiofrequency thermocoagulation combined with epidural nerve block in lumbar disc herniation	Modern diagnosis and treatment
414	Xiaolong Yang	2015	The effect of radiofrequency ablation on chronic lumbar facet joint pain	Journal of Clinical Pain Management
415	Jing Li	2015	Clinical observation of minimally invasive interventional treatment for lumbar disc herniation in large and medium-sized patients	Modern Chinese doctors
416	Yali Li	2015	Effect of nursing intervention on radiofrequency thermocoagulation combined with ozone ablation in the treatment of lumbar disc herniation	Chinese health and nutrition
417	Dachun Li	2015	Clinical efficacy of nucleus pulposus ablation and radiofrequency target thermocoagulation in the treatment of lumbar disc herniation	Minimally invasive medicine
418	Shaojun Li	2015	Clinical efficacy observation of combined therapy of ozone radiofrequency ablation, small needle knife release and C-arm guidance for lumbar disc herniation	Journal of the Neck and Back Pain
419	Xiaohong Li	2015	Observation on the effect of ozone combined radiofrequency therapy on postoperative pain after lumbar disc herniation	Translational Medicine Electronic Journal
420	Zhiming Li	2015	Clinical efficacy observation of 40 cases of lumbar disc herniation treated by Chinese medicine fumigation combined with radiofrequency minimally invasive surgery	Sichuan Traditional Chinese Medicine
421	Yunfeng Zeng	2015	Clinical observation of 30 cases of cervical disc herniation treated by radiofrequency target thermocoagulation combined with ozone ablation under C-arm guidance	Chinese national folk medicine
422	Junsong Zhu	2015	Efficacy of posterior tubular puncture target radiofrequency thermocoagulation in the treatment of lumbar disc herniation	Journal of Clinical Pain Management
423	Yunfeng Zeng	2015	Clinical observation of 30 cases of cervical disc herniation treated by radiofrequency target thermocoagulation combined with ozone ablation under C-arm guidance	Chinese national folk medicine
424	Xia Xu	2015	Clinical nursing observation of radiofrequency target thermocoagulation combined with ozone ablation for lumbar disc herniation	Continuing medical education in China
425	Xia Xu	2015	Clinical nursing observation of radiofrequency target thermocoagulation combined with ozone ablation for lumbar disc herniation	Continuing medical education in China
426	Baogan Peng	2015	Advances in the diagnosis and treatment of intervertebral discogenic low back pain	Chinese Journal of Pain Medicine
427	Weiguo Zhang	2015	Observation on the efficacy of percutaneous radiofrequency thermocoagulation ablation combined with Tenghuang Jiangu tablets in treating lumbar pain caused by intervertebral disc in the elderly	Journal of Integrated Traditional and Western Medicine
428	Hailin Zhang	2015	Observation on the efficacy of ozone combined with radiofrequency in treating lumbar disc herniation	Proceedings of the 17th Chinese Medical Association Orthopedic Academic Conference and the 10th COA International Academic Conference
429	Haifeng Zhang	2015	Clinical application of radiofrequency thermocoagulation in the treatment of discogenic low back pain	Proceedings of the 17th Chinese Medical Association Orthopedic Academic Conference and the 10th COA International Academic Conference
430	Haoyu Feng	2015	Clinical observation of intervertebral foramen endoscopic discectomy with radiofrequency thermocoagulation and annulus fibrosus formation for lower back pain	Chinese Journal of Medicine and Clinical Practice
431	Datong Zhang	2015	Clinical study on the treatment of lumbar disc herniation with laxin and blood circulation method combined with radiofrequency thermocoagulation ablation	Journal of Traditional Chinese Medicine
432	Hailong Kang	2015	Radiofrequency thermocoagulation of posterior spinal nerve branches for treating senile nonspecific low back pain	Chinese Journal of Traditional Chinese Medicine on Orthopedics
433	Ruijun Song	2015	Observation on the efficacy of Duhuo parasitic soup as an adjunct to percutaneous radiofrequency thermocoagulation in treating lumbar discogenic low back pain	traditional Chinese medicinal materials
434	Shaofeng Wang	2015	Clinical observation of ozone nucleus pulposus ablation for cervical and lumbar disc herniation	Chinese Journal of Practical Medicine
435	Zhiping Sun	2015	Dr. Li Yanmin, chief physician, has experience in numbness after radiofrequency thermocoagulation for lumbar disc herniation	Modern Chinese medicine
436	Jianzhong Sun	2015	Observation on the efficacy of radiofrequency target thermocoagulation ablation and ozone therapy for lumbar disc herniation	Journal of Integrated Traditional Chinese and Western Medicine in Shenzhen
437	Fanguo Kong	2015	Efficacy analysis of percutaneous radiofrequency target thermocoagulation in 60 patients with cervical spondylosis with radiculopathy	Chinese Medical Guide
438	The First People's Hospital of Jiashan County	2015	Clinical study of percutaneous bipolar target radiofrequency therapy for lumbar disc herniation	/
439	Yanbo Yu	2015	Clinical efficacy observation of targeted radiofrequency thermocoagulation in adolescent lumbar disc herniation	Contemporary medicine
440	Peilin Zhou	2015	Preliminary application of bipolar parallel radiofrequency fiberoptic ring formation in the treatment of radiculopathy-related low back pain-23 cases	Proceedings of the 12th Chinese Conference on Interventional Radiology
441	Guohui Zhou	2015	Observation on the efficacy of CT-guided radiofrequency thermocoagulation combined with ozone ablation for lumbar disc herniation	Chinese community physician
442	Yuehong Wu	2015	Clinical study on percutaneous puncture and clamping of nucleus pulposus combined with odor ablation underDSA guidance for cervical disc herniation	Chinese medical innovation
443	Junfang Wu	2015	Clinical observation of 88 cases of lumbar disc herniation treated by CT-guided radiofrequency thermocoagulation combined with ozone ablation	clinical research
444	Shaojun Li	2015	Clinical efficacy observation of combined therapy of ozone radiofrequency ablation, small needle knife and release under C-arm guidance for lumbar disc herniation	Journal of the Neck and Back Pain
445	Fan Lu	2015	Meta analysis of radiofrequency thermocoagulation combined with ozone ablation for lumbar disc herniation	Chinese Journal of Pain Medicine
446	Hongmei Liu	2015	Effect analysis of nursing intervention in radiofrequency thermocoagulation combined with ozone ablation for cervical disc herniation	Medical equipment
447	Tao Liu	2015	Efficacy analysis of radiofrequency thermocoagulation combined with ozone disc injection for lumbar disc herniation	Tianjin medicine
448	Fan Lu	2015	Meta analysis of radiofrequency thermocoagulation combined with ozone ablation for lumbar disc herniation	Chinese Journal of Pain Medicine
449	Yanbo Yu	2015	Clinical efficacy observation of targeted radiofrequency thermocoagulation in adolescent lumbar disc herniation	Contemporary medicine
450	Liangyuan Liu	2015	Clinical effect of radiofrequency thermocoagulation combined with small needle knife release on lumbar disc herniation	Journal of Rational Drug Use
451	Haoyu Feng	2015	Clinical observation of intervertebral foramen endoscopic discectomy with radiofrequency thermocoagulation and annulus fibrosus formation for lower back pain	Chinese Journal of Medicine and Clinical Practice
452	Jing Li	2015	Clinical observation of minimally invasive interventional treatment for lumbar disc herniation in large and medium-sized patients	Modern Chinese doctors
453	Fuchao He	2015	Effects of radiofrequency thermocoagulation combined with traditional Chinese medicine on serum IL-1β, MMP-3 and TNF-α levels in patients with lumbar disc herniation	Journal of Rational Drug Use
454	Fuchao He	2015	Observation on the efficacy of radiofrequency thermocoagulation combined with traditional Chinese medicine in treating lumbar disc herniation	Journal of Rational Drug Use
455	Fuchao He	2015	The effect of radiofrequency thermocoagulation combined with traditional Chinese medicine on the symptoms and prognosis of lumbar disc herniation	Journal of Rational Drug Use
456	Enrong He	2015	Clinical observation of minimally invasive surgery combined with internal Chinese medicine for lumbar disc herniation	Hebei Medical University
457	Tingting Ren	2015	Clinical observation on the application of radiofrequency thermocoagulation combined with intervertebral joint injection in 60 cases of lumbar facet joint syndrome	Journal of Yanbian University of Medicine
458	Hailong Yu	2015	The efficacy of radiofrequency thermocoagulation target ablation combined with ozone injection in the treatment of lumbar disc herniation	Clinical research in Traditional Chinese medicine
459	Yanjie Yu	2015	Analysis of minimally invasive intervention and nursing for patients with lumbar disc herniation	Chinese Journal of Trauma and Rehabilitation Medicine
460	Jieyun Huang	2015	Clinical application of target radiofrequency thermocoagulation combined with ozone ablation underDSA guidance for lumbar disc herniation	Continuing medical education in China
461	Yuqing Han	2015	Anesthesia care of radiofrequency thermocoagulation combined with ozone fusion for lumbar disc herniation under awake sedation and analgesia	Chinese Journal of Practical Medicine
462	Xinrong Chen	2015	Analysis of the short-term effect of radiofrequency thermocoagulation of posterior branches of lumbar spinal nerves under CT guidance for non-specific low back pain	Modern diagnosis and treatment
463	Yi Guo	2015	Clinical application of target radiofrequency combined with ozone ablation and computer 3d traction for lumbar disc herniation	Medical Information (Xi 'an)
464	Yongkai Zhao	2015	Clinical observation of 168 cases of lumbar disc herniation treated by radiofrequency thermocoagulation combined with ozone ablation	Chinese Journal of Practical Medicine
465	Yongkai Zhao	2015	Clinical observation of 168 cases of lumbar disc herniation treated by radiofrequency thermocoagulation combined with ozone ablation	Chinese Journal of Practical Medicine
466	Gaojian Zhai	2015	Transcutaneous radiofrequency thermocoagulation combined with ozone ablation for cervical disc herniation	Medical Information (Xi 'an)
467	Shaofeng Wang	2015	Clinical observation of ozone nucleus pulposus ablation for cervical and lumbar disc herniation	Chinese Journal of Practical Medicine
468	Shaofeng Wang	2015	Clinical observation of ozone nucleus pulposus ablation for cervical and lumbar disc herniation	Chinese Journal of Practical Medicine
469	Zongbao Wang	2015	Clinical observation of radiofrequency thermocoagulation target point for lumbar disc herniation	Medical Information (Xi 'an)
470	Dianhai Bi	2015	Thirty cases of cervical disc herniation were treated by three-layer interventional surgery	Chinese Journal of External Medicine
471	Zhenling Yang	2015	Efficacy analysis of ozone combined with radiofrequency therapy for lumbar disc herniation	Medical review
472	Jianhua Yang	2015	Effect analysis of radiofrequency thermocoagulation combined with epidural nerve block in lumbar disc herniation	Modern diagnosis and treatment
473	Jing Li	2015	Clinical observation of minimally invasive interventional treatment for lumbar disc herniation in large and medium-sized patients	Modern Chinese doctors
474	Jing Li	2015	Clinical observation of minimally invasive interventional treatment for lumbar disc herniation in large and medium-sized patients	Modern Chinese doctors
475	Xiaohong Li	2015	Observation on the effect of ozone combined radiofrequency therapy on postoperative pain after lumbar disc herniation	Translational Medicine Electronic Journal
476	Zhiming Li	2015	Clinical efficacy observation of 40 cases of lumbar disc herniation treated by moxibustion combined with radiofrequency minimally invasive surgery	Sichuan Traditional Chinese Medicine
477	Yunfeng Zeng	2015	Clinical observation of 30 cases of cervical disc herniation treated by radiofrequency target thermocoagulation combined with ozone ablation under C-arm guidance	Chinese national folk medicine
478	Weiguo Zhang	2015	Observation on the efficacy of percutaneous radiofrequency thermocoagulation ablation combined with Tenghuang Jiangu tablets in treating lumbar pain caused by intervertebral disc in the elderly	Journal of Integrated Traditional and Western Medicine
479	Datong Zhang	2015	Clinical study on the treatment of lumbar disc herniation with laxin and blood circulation method combined with radiofrequency thermocoagulation ablation	Journal of Traditional Chinese Medicine
480	Ruijun Song	2015	Observation on the efficacy of Duhuo parasitic soup as an adjunct to percutaneous radiofrequency thermocoagulation in treating lumbar discogenic low back pain	traditional Chinese medicinal materials
481	Zhiping Sun	2015	Dr. Li Yanmin, chief physician, has experience in numbness after radiofrequency thermocoagulation for lumbar disc herniation	Modern Chinese medicine
482	Zhiping Sun	2015	Dr. Li Yanmin, chief physician, has experience in numbness after radiofrequency thermocoagulation for lumbar disc herniation	Modern Chinese medicine
483	Zhiping Sun	2015	Dr. Li Yanmin, chief physician, has experience in numbness after radiofrequency thermocoagulation for lumbar disc herniation	Modern Chinese medicine
484	Guohui Zhou	2015	Observation on the efficacy of CT-guided radiofrequency thermocoagulation combined with ozone ablation in treating lumbar disc herniation	Chinese community physician
485	Junfang Wu	2015	Clinical observation of 88 cases of lumbar disc herniation treated by CT-guided radiofrequency thermocoagulation combined with ozone ablation	clinical research
486	Junfang Wu	2015	Clinical observation of 88 cases of lumbar disc herniation treated by CT-guided radiofrequency thermocoagulation combined with ozone ablation	clinical research
487	Fan Lu	2015	Meta analysis of radiofrequency thermocoagulation combined with ozone ablation for lumbar disc herniation	Chinese Journal of Pain Medicine
488	Fan Lu	2015	Meta analysis of radiofrequency thermocoagulation combined with ozone ablation for lumbar disc herniation	Chinese Journal of Pain Medicine
489	Hongmei Liu	2015	Effect analysis of nursing intervention in radiofrequency thermocoagulation combined with ozone ablation for cervical disc herniation	Medical equipment
490	Liangyuan Liu	2015	Clinical effect of radiofrequency thermocoagulation combined with small needle knife release on lumbar disc herniation	Journal of Rational Drug Use
491	Haoyu Feng	2015	Clinical observation of intervertebral foramen endoscopic discectomy with radiofrequency thermocoagulation and annulus fibrosus formation for lower back pain	Chinese Journal of Medicine and Clinical Practice
492	Haoyu Feng	2015	Clinical observation of intervertebral foramen endoscopic discectomy with radiofrequency thermocoagulation and annulus fibrosus formation for lower back pain	Chinese Journal of Medicine and Clinical Practice
493	Fuchao He	2015	Effects of radiofrequency thermocoagulation combined with traditional Chinese medicine on serum IL-1β, MMP-3 and TNF-α levels in patients with lumbar disc herniation	Journal of Rational Drug Use
494	Fuchao He	2015	Observation on the efficacy of radiofrequency thermocoagulation combined with traditional Chinese medicine in treating lumbar disc herniation	Journal of Rational Drug Use
495	Fuchao He	2015	The effect of radiofrequency thermocoagulation combined with traditional Chinese medicine on the symptoms and prognosis of lumbar disc herniation	Journal of Rational Drug Use
496	Enrong He	2015	Clinical observation of minimally invasive surgery combined with internal Chinese medicine for lumbar disc herniation	Hebei Medical University
497	Tingting Ren	2015	Clinical observation on the application of radiofrequency thermocoagulation combined with intervertebral joint injection in 60 cases of lumbar facet joint syndrome	Journal of Yanbian University of Medicine
498	Tingting Ren	2015	Clinical observation on the application of radiofrequency thermocoagulation combined with intervertebral joint injection in 60 cases of lumbar facet joint syndrome	Journal of Yanbian University of Medicine
499	Xinyu Gong	2014	Clinical observation of radiofrequency target thermocoagulation combined with ozone ablation for lumbar disc herniation	Medical aesthetics and beauty (mid-term issue)
500	Jianmei Wei	2014	Comparison of efficacy of radiofrequency thermocoagulation for cervical disc herniation with different targets in anterior cervical approach	Journal of Clinical Pain Management
501	Xiangguo Han	2014	Comparison of the efficacy of minimally invasive multi-target and single minimally invasive treatment for lumbar disc herniation	Chinese Journal of Trauma and Rehabilitation Medicine
502	Qingwei Han	2014	Observation on the efficacy of radiofrequency thermocoagulation under C-arm monitoring for cervical disc herniation	Jilin Medical
503	Shenglin Chen	2014	Clinical observation of 100 cases of lumbar disc herniation treated by differential typing combined with radiofrequency thermocoagulation target ablation	Chinese Journal of Traditional Medicine
504	Qiong Chen	2014	The effect of continuous care on postoperative function and complications in patients with lumbar disc herniation	Southwest Army Medical
505	Xuehua Deng	2014	Observation on the effect of radiofrequency thermocoagulation combined with ozone ablation in the treatment of lumbar disc herniation	Community Medicine Journal
506	Dajue Deng	2014	113 cases of lumbar disc herniation were treated with CT-guided percutaneous ozone ablation combined with radiofrequency thermocoagulation	Medical clinical research
507	Youshou Suo	2014	Clinical observation of radiofrequency thermocoagulation target ablation combined with Chinese medicine in the treatment of lumbar disc herniation	Vocational health education
508	Gang Lu	2014	Thirty cases of lumbar disc herniation were treated by local anesthesia under percutaneous radiofrequency ozone nucleus ablation combined with heating silver needle	Journal of Ningxia Medical Sciences
509	Haibo Zhao	2014	Experience of combined ozone + radiofrequency thermocoagulation and selective nerve root block in the treatment of lumbar disc herniation	Everyone is healthy (late edition)
510	Lixin Cai	2014	The efficacy of radiofrequency target thermocoagulation combined with ozone ablation in the treatment of lumbar disc herniation	China's health industry
511	Haibo Jiang	2014	Technical comparison of ozone combined with radiofrequency target thermocoagulation and percutaneous lumbar discectomy in the treatment of lumbar disc herniation	China's health industry
512	Zhou Fan	2014	Clinical observation of 56 cases of intervertebral disc source low back pain treated by percutaneous radiofrequency thermocoagulation combined with ozone therapy	Medical information
513	Minghai Su	2014	Radiofrequency thermocoagulation annuloplasty for intervertebral discogenic low back pain	Journal of the Neck and Back Pain
514	Yanyang Wu	2014	Clinical observation of radiofrequency combined with ozone nucleus ablation under C-arm X-ray machine guidance for lumbar disc herniation	Chinese Medical Guide
515	Yu Xiao	2014	Nursing of radiofrequency thermocoagulation combined with ozone ablation for lumbar disc herniation	Frontiers in medicine
516	Fenggui Ji	2014	Clinical efficacy observation of multi-point ablation of lumbar disc herniation with radiofrequency thermocoagulation disk	Practical Medical Technology Journal
517	Lei Xu	2014	Nursing of radiofrequency thermocoagulation target ablation under CT guidance for lumbar disc herniation	Frontiers in medicine
518	Youshou Suo	2014	Clinical observation of radiofrequency thermocoagulation target ablation combined with Chinese medicine in the treatment of lumbar disc herniation	Vocational health education
519	Yugui Dou	2014	Meta analysis of targeted radiofrequency thermocoagulation combined with ozone therapy for lumbar disc herniation	Chinese tissue engineering research
520	Yugui Dou	2014	Meta analysis of targeted radiofrequency thermocoagulation combined with ozone therapy for lumbar disc herniation	/
521	Di Wang	2014	Thirty-seven cases of intervertebral disc-related low back pain were treated with radiofrequency thermocoagulation combined with ozone ablation	Rheumatic diseases and arthritis
522	Yugui Dou	2014	Meta analysis of targeted radiofrequency thermocoagulation combined with ozone therapy for lumbar disc herniation	Chinese tissue engineering research
523	Xifeng Wang	2014	Clinical application of radiofrequency combined ozone (O3) high selective target therapy for lumbar disc herniation	Medical information
524	Li Wang	2014	Observation on the efficacy of ozone combined target radiofrequency thermocoagulation in treating lumbar disc herniation	11th Annual Academic Conference of Chinese Medical Association Pain Branch
525	Hejin Wang	2014	Clinical observation of 156 cases of cervical disc herniation treated by radiofrequency thermocoagulation target therapy combined with ozone interventional therapy	Chinese Medical Association Pain Branch ninth National Summit of Directors of Pain Departments
526	Cuicui Tang	2014	Clinical evaluation of radiofrequency thermocoagulation combined with selective nerve root block for lumbar disc herniation	Proceedings of the 2014 Annual Conference of the Anesthesiology Branch of the Chinese Medical Doctor Association
527	Cuicui Tang	2014	Clinical evaluation of radiofrequency thermocoagulation combined with selective nerve root block for lumbar disc herniation	Journal of Ningxia Medical Sciences
528	Dianhai Bi	2014	Clinical observation of three-layer interventional surgery for cervical disc herniation	Medical information
529	Binwu Duan	2014	Clinical observation and nursing of interventional treatment of cervical disc herniation	Journal of Nursing Education
530	Xuancheng Ou	2014	Clinical effect of radiofrequency ablation combined with ozone injection in the treatment of lumbar disc herniation	Contemporary Chinese medicine
531	Li Lü	2014	Clinical observation and nursing of single target multi-directional radiofrequency thermocoagulation for simple lumbar disc herniation	Modern drug application in China
532	Jiajun Mei	2014	Radiofrequency target thermocoagulation combined with silver needle massage for lumbar disc herniation	Modern Women (Medical Frontiers)
533	Yonghui Yang	2014	20 cases of lumbar disc herniation were treated by combined moxibustion and radiofrequency thermocoagulation minimally invasive surgery	Henan Traditional Chinese Medicine
534	Yukang Du	2014	Clinical study on the combined use of radiofrequency thermocoagulation and medical ozone injection for lumbar disc herniation	Frontiers in medicine
535	Jing Li	2014	Clinical observation of radiofrequency target ozone ablation for cervical disc herniation	Chinese community physician
536	Lin Li	2014	Observation on the effect of ozone ablation combined with radiofrequency thermocoagulation in treating lumbar disc herniation	World's latest medical information digest (continuous electronic journal)
537	Wenjun Li	2014	Effect analysis of 76 cases of lumbar disc herniation treated by combined radiofrequency minimally invasive thermocoagulation	Medical information
538	Zhaobao Li	2014	The efficacy of radiofrequency thermocoagulation and ozone injection on patients with lumbar disc herniation and its significance in electrophysiological evaluation	Stroke and neurological diseases
539	Lili Li	2014	Clinical nursing observation of radiofrequency thermocoagulation combined with ozone ablation for lumbar disc herniation	Everyone is Healthy (Academic Edition)
540	Mingguang Zeng	2014	Decompression of nucleus pulposus combined with radiofrequency thermocoagulation of posterior spinal nerve branches for treatment of discogenic low back pain	Chinese Journal of Pain Medicine
541	Xiaohua Zeng	2014	Experimental and clinical study on radiofrequency thermocoagulation for lumbar disc herniation	/
542	Kairun Peng	2014	Clinical observation of ozone combined with radiofrequency thermocoagulation in the treatment of lumbar disc herniation	Chinese Journal of Micro-invasive Neurosurgery
543	Tiegang Zhang	2014	Digital subtraction machine with multiple target ozone interventional combined with radiofrequency therapy for lumbar disc herniation under X-ray monitoring	Chinese Journal of Pain Medicine
544	Kairun Peng	2014	Clinical observation of ozone combined with radiofrequency thermocoagulation in the treatment of lumbar disc herniation	Chinese Journal of Micro-invasive Neurosurgery
545	Hailin Zhang	2014	Observation on the efficacy of radiofrequency thermocoagulation with C-arm machine positioning posterior lumbar spinal nerve posterior branch for treating low back pain	Proceedings of the 2nd Oriental Orthopaedic Congress
546	Shenglin Chen	2014	Clinical observation of 100 cases of lumbar disc herniation treated by differential typing combined with radiofrequency thermocoagulation target ablation	Chinese Journal of Traditional Medicine
547	Xiuhua Liu	2014	Clinical observation on the effect of radiofrequency thermocoagulation posterior branch of lumbar spinal nerve combined with Chinese medicine in treating chronic lower back pain	Bright Chinese medicine
548	Limei Zhang	2014	Effect of nursing intervention on ozone ablation for lumbar disc herniation	Chinese and foreign medical research
549	Dianhai Bi	2014	Clinical observation of three-layer interventional surgery for cervical disc herniation	Medical information
550	Tiezhu Dai	2014	Clinical observation of radiofrequency combined manual therapy for lumbar disc herniation combined with pelvic torsion	Pharmacy in the North
551	Liliang Zhou	2014	Observation on the efficacy of radiofrequency thermocoagulation target combined with ozone injection in 56 cases of lumbar disc herniation	Journal of Chinese Medicine
552	Chengfu Wu	2014	Anterior approach laminar discectomy under endoscopic lens was used to treat lumbar disc herniation	Chinese Medical Association Pain Branch 11th Annual Conference Proceedings
553	Chengfu Wu	2014	Radiofrequency target minimally invasive thermocoagulation for lumbar disc herniation	Chinese Medical Association Pain Branch 11th Annual Conference Proceedings
554	Li Lü	2014	Clinical observation and nursing of single target multi-directional radiofrequency thermocoagulation for simple lumbar disc herniation	Modern drug application in China
555	Jianqian Shi	2014	Clinical study of injection of methylene blue combined with targeted radiofrequency therapy for intervertebral discogenic low back pain	/
556	Fan Lu	2014	Meta analysis of the efficacy and safety of radiofrequency thermocoagulation combined with ozone ablation in the treatment of lumbar disc herniation	11th Annual Academic Conference of Chinese Medical Association Pain Branch
557	Biao Liu	2014	Clinical efficacy of intervertebral foramen endoscopy combined with bipolar radiofrequency thermocoagulation in the treatment of lumbar disc herniation	Medicine and health care
558	Xiuhua Liu	2014	Clinical observation of the effect of radiofrequency thermocoagulation posterior branch of lumbar spinal nerve combined with Chinese medicine on chronic lower back pain	Bright Chinese medicine
559	Junqing Liu	2014	Radiofrequency target thermal coagulation combined with ozone therapy for cervical and lumbar disc herniation	The road to health
560	Fenggui Ji	2014	Clinical efficacy observation of multi-point ablation of lumbar disc herniation with radiofrequency thermocoagulation disk	Practical Medical Technology Journal
561	Changjiang Yu	2014	Clinical observation of radiofrequency thermocoagulation combined with needle knife for lumbar sympathetic ganglion and lumbar spinal stenosis	Proceedings of the 2014 Academic Exchange Conference of the Rehabilitation Professional Committee of Metallurgical Safety and Health Branch of China Metal Society
562	Guoxing Yu	2014	The efficacy of bipolar radiofrequency thermocoagulation combined with medical ozone injection in the treatment of cervical and lumbar disc herniation	Journal of Clinical Pain Management
563	Jing Li	2014	Clinical observation of radiofrequency target ozone ablation for cervical disc herniation	Chinese community physician: medical major
564	Yanyang Wu	2014	Clinical observation of radiofrequency combined with ozone nucleus ablation under C-arm X-ray machine guidance for lumbar disc herniation	Chinese Medical Guide
565	Ding Ren	2014	Study on the application of homemade lumbar surface locator in preoperative positioning for minimally invasive surgery	People's Army doctor
566	Tiezhu Dai	2014	Clinical observation of radiofrequency combined manual therapy for lumbar disc herniation combined with pelvic torsion	Pharmacy in the North
567	Tiezhu Dai	2014	Clinical observation of single target multi-directional radiofrequency thermocoagulation for simple lumbar disc herniation	Everyone is Healthy (Academic Edition)
568	/	2014	Clinical observation of 156 cases of cervical disc herniation treated by radiofrequency thermocoagulation target therapy combined with ozone interventional therapy	Chinese Medical Association Pain Branch 11th Annual Conference Proceedings
569	Jianmei Wei	2014	Comparison of efficacy of radiofrequency thermocoagulation for cervical disc herniation with different targets in anterior cervical approach	Journal of Clinical Pain Management
570	Xiangguo Han	2014	Comparison of the efficacy of minimally invasive multi-target and single minimally invasive treatment for lumbar disc herniation	Chinese Journal of Trauma and Rehabilitation Medicine
571	Shenglin Chen	2014	Clinical observation of 100 cases of lumbar disc herniation treated by differential typing combined with radiofrequency thermocoagulation target ablation	Chinese Journal of Traditional Medicine
572	Shenglin Chen	2014	Clinical observation of 100 cases of lumbar disc herniation treated by differential typing combined with radiofrequency thermocoagulation target ablation	Chinese Journal of Traditional Medicine
573	Qiong Chen	2014	The effect of continuous care on postoperative function and complications in patients with lumbar disc herniation	Southwest Army Medical
574	Xuehua Deng	2014	Observation on the effect of radiofrequency thermocoagulation combined with ozone ablation in the treatment of lumbar disc herniation	Community Medicine Journal
575	Zhou Fan	2014	Clinical observation of 56 cases of intervertebral disc source low back pain treated by percutaneous radiofrequency thermocoagulation combined with ozone therapy	Medical Information. Early Issue
576	Zhou Fan	2014	Clinical observation of 56 cases of intervertebral disc source low back pain treated by percutaneous radiofrequency thermocoagulation combined with ozone therapy	Medical information: Medicine and computer applications
577	Youshou Suo	2014	Clinical observation of radiofrequency thermocoagulation target ablation combined with Chinese medicine in the treatment of lumbar disc herniation	Vocational health education
578	Youshou Suo	2014	Clinical observation of radiofrequency thermocoagulation target ablation combined with Chinese medicine in the treatment of lumbar disc herniation	Vocational health education
579	Yugui Dou	2014	Meta analysis of targeted radiofrequency thermocoagulation combined with ozone therapy for lumbar disc herniation	Chinese tissue engineering research
580	Yugui Dou	2014	Meta analysis of targeted radiofrequency thermocoagulation combined with ozone therapy for lumbar disc herniation	Chinese tissue engineering research
581	Li Wang	2014	Observation on the efficacy of ozone combined target radiofrequency thermocoagulation in treating lumbar disc herniation	Chinese Medical Association Pain Branch 11th Annual Conference Proceedings
582	Dianhai Bi	2014	Clinical observation of three-layer interventional surgery for cervical disc herniation	Medical Information. Early Issue
583	Binwu Duan	2014	Clinical observation and nursing of interventional treatment of cervical disc herniation	Journal of Nursing Education
584	Yonghui Yang	2014	20 cases of lumbar disc herniation were treated by combined Chinese medicine fumigation and radiofrequency thermocoagulation minimally invasive surgery	Henan Traditional Chinese Medicine
585	Jing Li	2014	Clinical observation of radiofrequency target ozone ablation for cervical disc herniation	Chinese Community Physician · Medical specialty
586	Jing Li	2014	Clinical observation of radiofrequency target ozone ablation for cervical disc herniation	Chinese community physician
587	Zhaobao Li	2014	The efficacy of radiofrequency thermocoagulation and ozone injection on patients with lumbar disc herniation and its significance in electrophysiological evaluation	Stroke and neurological diseases
588	Lili Li	2014	Clinical nursing observation of radiofrequency thermocoagulation combined with ozone ablation for lumbar disc herniation	Everyone is healthy (late edition)
589	Mingguang Zeng	2014	Decompression of nucleus pulposus combined with radiofrequency thermocoagulation of posterior spinal nerve branch for treatment of discogenic low back pain	Chinese Journal of Pain Medicine
590	Kairun Peng	2014	Clinical observation of ozone combined with radiofrequency thermocoagulation in the treatment of lumbar disc herniation	Chinese Journal of Micro-invasive Neurosurgery
591	Kairun Peng	2014	Clinical observation of ozone combined with radiofrequency thermocoagulation in the treatment of lumbar disc herniation	Chinese Journal of Micro-invasive Neurosurgery
592	Limei Zhang	2014	Effect of nursing intervention on ozone ablation for lumbar disc herniation	Chinese and foreign medical research
593	Li Lü	2014	Clinical observation and nursing of single target multi-directional radiofrequency thermocoagulation for simple lumbar disc herniation	Modern drug application in China
594	Li Lü	2014	Clinical observation and nursing of single target multi-directional radiofrequency thermocoagulation for simple lumbar disc herniation	Modern drug application in China
595	Fan Lu	2014	Meta analysis of the efficacy and safety of radiofrequency thermocoagulation combined with ozone ablation in the treatment of lumbar disc herniation	Chinese Medical Association Pain Branch 11th Annual Conference Proceedings
596	Yanyang Wu	2014	Clinical observation of radiofrequency combined with ozone nucleus ablation under C-arm X-ray machine guidance for lumbar disc herniation	Chinese Medical Guide
597	Yanyang Wu	2014	Clinical observation of radiofrequency combined with ozone nucleus ablation under C-arm X-ray machine guidance for lumbar disc herniation	Chinese Medical Guide
598	Ding Ren	2014	Study on the application of homemade lumbar surface locator in preoperative positioning for minimally invasive surgery	People's Army doctor
599	Tiezhu Dai	2014	Clinical observation of single target multi-directional radiofrequency thermocoagulation for simple lumbar disc herniation	Everyone is healthy (late edition)
600	Hanbing Zhang	2013	Clinical observation of radiofrequency thermocoagulation combined with multiple injection of collagenase inside and outside the disc for lumbar disc herniation	General medicine clinical and education
601	Tao Wei	2013	Clinical observation of radiofrequency target thermocoagulation combined with ozone therapy for acute lumbar disc herniation	Journal of Aerospace Medicine
602	Wei Gao	2013	Effect of impedance and temperature monitoring on radiofrequency thermocoagulation ablation for lumbar disc herniation	Journal of Clinical Pain Management
603	Jianxia Ma	2013	Discussion on the treatment of lumbar disc herniation by radiofrequency thermocoagulation target ablation	Medical Information (Sept./Oct.)
604	Ming Lei	2013	Experience of ozone + radiofrequency thermocoagulation combined with selective nerve root block for lumbar disc herniation	Journal of the Neck and Back Pain
605	Ming Lei	2013	Experience of ozone + radiofrequency thermocoagulation combined with selective nerve root block for lumbar disc herniation	Journal of the Neck and Back Pain
606	Fengyun Chen	2013	Clinical observation of 66 cases of lumbar disc herniation treated by radiofrequency thermocoagulation target	Chinese Community Physician · Medical specialty
607	Wen Chen	2013	Nursing of percutaneous ozone combined with radiofrequency therapy for cervical disc herniation under CT guidance	Chinese Community Physicians (Medical specialty)
608	Wangming Chen	2013	Effect of radiofrequency thermocoagulation combined with transcutaneous ozone injection on lumbar disc herniation	Chinese Journal of Gerontology
609	Yuming Chen	2013	Effect of percutaneous targeted radiofrequency thermocoagulation combined with transcutaneous ozone injection on lumbar disc herniation	Chinese Journal of Gerontology
610	Yuming Chen	2013	Effect of percutaneous targeted radiofrequency thermocoagulation combined with transcutaneous ozone injection on lumbar disc herniation	/
611	Fengyun Chen	2013	Clinical observation of 66 cases of lumbar disc herniation treated by radiofrequency thermocoagulation target	Chinese Community Physicians (Medical specialty)
612	Bingwu Gan	2013	Clinical efficacy observation of radiofrequency target thermocoagulation combined with ozone disc injection for lumbar disc herniation	Minimally invasive medicine
613	Fazhan Zheng	2013	Observation on the efficacy of ozone combined with radiofrequency thermocoagulation minimally invasive surgery for lumbar disc herniation	Medical equipment
614	Cong Zou	2013	Thirty-two cases of discogenic low back pain were treated with bipolar radiofrequency thermocoagulation under X-ray guidance	Zhongnan Journal of Medical Sciences
615	Pengcheng Lu	2013	The short-term efficacy of radiofrequency thermocoagulation target ablation combined with ozone injection in treating different types of lumbar disc herniation	Chinese Journal of Rehabilitation Medicine
616	Jianmin Zhao	2013	Clinical study on the combined treatment of collagenase dissolution and radiofrequency thermocoagulation for grade ⅲ lumbar disc herniation in C region of L2/L3 by medial edge approach to small joints	Chinese Journal of Pain Medicine
617	Xiong Zhang	2013	Clinical observation of radiofrequency thermocoagulation + ozone ablation as the main treatment of lumbar disc herniation	Journal of the Neck and Back Pain
618	Chengjun Xu	2013	A comparative study of radiofrequency combined with collagenase disc in the treatment of lumbar disc herniation	Journal of the Neck and Back Pain
619	Jiuguo Pei	2013	Clinical observation of percutaneous radiofrequency thermocoagulation for lumbar disc herniation	The third national academic symposium on needle knife treatment of knee joint disease
620	Shishen Pei	2013	Comparison of the efficacy of CT localization and radiofrequency ablation combined with ozone injection in treating lumbar disc herniation under X-ray guidance	Medical clinical research
621	Youyun Jiang	2013	Application of clinical nursing pathway in radiofrequency thermocoagulation ablation for lumbar disc herniation	Medical information
622	Qiang Dong	2013	The effect of Chinese medicine combined with lumbar muscle stability training on the efficacy of lumbar disc herniation after minimally invasive surgery	Chinese Journal of Traditional Chinese Medicine on Orthopedics
623	Xiang Liao	2013	A randomized controlled study of posterior spinal nerve radiofrequency surgery for degenerative lumbar joint source low back pain	Chinese Journal of Pain Medicine
624	Wenxuan Luo	2013	Observation on the efficacy of collagenase fusion nucleus surgery combined with radiofrequency thermocoagulation in treating lumbar disc herniation	Journal of Integrated Traditional and Western Medicine
625	Bingwu Gan	2013	Clinical efficacy observation of radiofrequency target thermocoagulation combined with ozone disc injection for lumbar disc herniation	Minimally invasive medicine
626	Suoliang Wang	2013	Application of radiofrequency thermocoagulation target ablation in cervical and lumbar disc herniation	Collection of papers from the 10th Annual Conference of the Pain Society of Chinese Medical Association
627	Libin Wang	2013	Comparison of the efficacy of radiofrequency target thermocoagulation and ozone nucleus ablation in the treatment of lumbar disc herniation	Journal of Clinical Pain Management
628	Jinchun Shan	2013	Clinical observation of 51 cases of lumbar disc herniation treated by kidney and bone strengthening formula combined with radiofrequency thermocoagulation target therapy	Traditional Chinese medicine in Hebei
629	Bin Wang	2013	Observation on the efficacy of radiofrequency thermocoagulation at the end plate band for treating spasticity of ankle plantar flexor muscle group in 13 patients with stroke	Chinese Journal of Clinical Physicians (Electronic Edition)
630	Shuangquan Wang	2013	Clinical observation and study of radiofrequency target thermocoagulation combined with ozone ablation in 116 cases of lumbar disc herniation	Chinese and Foreign Health Digest
631	Yujie Shen	2013	Clinical observation of radiofrequency thermocoagulation of lumbar sympathetic ganglion in the treatment of lumbar spinal stenosis	Proceedings of the 4th International Science and Technology Conference on Modernization of Traditional Chinese Medicine
632	Yiping Jiang	2013	A new method of radiofrequency thermocoagulation for lumbar disc herniation	Collection of papers from the 10th Annual Conference of the Pain Society of Chinese Medical Association
633	Jiemin Mei	2013	Efficacy analysis of percutaneous intervertebral disc target radiofrequency thermocoagulation combined with ozone ablation in the treatment of lumbar disc herniation	Medical research in Henan
634	Hao Yang	2013	Observation on the recent efficacy of collagenase chemical dissolution combined with radiofrequency thermocoagulation in treating lumbar disc herniation	Journal of Zunyi Medical College
635	Beiren Yang	2013	Observation on the efficacy of radiofrequency thermocoagulation combined with ozone fusion nucleus in treating lumbar disc herniation	Journal of Integrated Traditional and Western Medicine
636	Jun Yang	2013	The method of combined drug analgesia and sedation was used in the study of radiofrequency thermocoagulation combined with ozone fusion	Chinese Journal of Pain Medicine
637	Jun Yang	2013	Combined analgesia and sedation was used for radiofrequency thermocoagulation combined with ozone ablation in lumbar disc herniation	/
638	Haiyan Du	2013	Clinical efficacy observation of radiofrequency thermocoagulation combined with epidural block in the treatment of lumbar disc herniation	Heilongjiang Medical Science
639	Jing Li	2013	Technical comparison of ozone combined with radiofrequency target thermocoagulation and percutaneous lumbar discectomy in the treatment of lumbar disc herniation	/
640	Yongqin Li	2013	198 cases of lumbar disc herniation were treated by minimally invasive intervention	Chinese Journal of Practical Medicine
641	Ming Li	2013	Observation on the effect of radiofrequency thermocoagulation on posterior branches of lumbar nerves under CT guidance on chronic low back pain	Chinese and Foreign Health Digest
642	Chengwei Li	2013	Observation on the efficacy of CT-guided radiofrequency thermocoagulation target ablation for lumbar disc herniation	Guangxi Medical University
643	Chengwei Li	2013	Clinical observation of the immediate retraction effect of radiofrequency thermocoagulation under CT guidance on protruding intervertebral discs	Minimally invasive medicine
644	Weihua Li	2013	Clinical observation of 56 cases of lumbar disc herniation treated by three sequential therapy	Henan Traditional Chinese Medicine
645	Tao Peng	2013	Clinical study on ozone ablation combined with radiofrequency thermocoagulation for lumbar disc herniation	Traditional Chinese orthopedics
646	Chengwei Li	2013	Clinical observation of the immediate retraction effect of radiofrequency thermocoagulation under CT guidance on protruding intervertebral discs	Minimally invasive medicine
647	Xiong Zhang	2013	Clinical observation of radiofrequency thermocoagulation + ozone ablation as the main treatment of lumbar disc herniation	Journal of the Neck and Back Pain
648	Jinshan Zhang	2013	Observation on the efficacy of collagenase chemical dissolution combined with radiofrequency thermocoagulation in treating lumbar disc herniation	World's latest medical information digest (electronic edition)
649	Qian Zhang	2013	Clinical observation of radiofrequency thermocoagulation target ablation for lumbar disc herniation	Women's Health at Home and Abroad (second half of the month)
650	Jie Zhang	2013	Observation on the efficacy of continuous epidural block combined with radiofrequency target thermocoagulation under CT guidance for cervical disc herniation	Journal of Integrated Traditional and Western Medicine
651	Jie Zhang	2013	Transcutaneous discectomy combined with radiofrequency thermocoagulation for lumbar disc herniation with radicular pain	Chinese Journal of Pain Medicine
652	Hanbing Zhang	2013	Clinical observation of radiofrequency thermocoagulation combined with multiple injection of collagenase inside and outside the disc for lumbar disc herniation	General medicine clinical and education
653	Li Zhang	2013	Observation on the efficacy of radiofrequency thermocoagulation combined with ozone injection in treating lumbar disc herniation	People's Army doctor
654	Zhangyu Liao	2013	Clinical study on the treatment of lumbar disc herniation by thermocoagulation radiofrequency combined with ozone injection	Harbin medicine
655	Xiang Liao	2013	A randomized controlled study of posterior spinal nerve radiofrequency surgery for degenerative lumbar joint source low back pain	Chinese Journal of Pain Medicine
656	Bo Nian	2013	Clinical comparison of ozone combined with radiofrequency therapy for lumbar disc herniation	Chinese Journal of Medical Engineering
657	Haiyan Du	2013	Clinical efficacy observation of radiofrequency thermocoagulation combined with epidural block in the treatment of lumbar disc herniation	Heilongjiang Medical Science
658	Xiaobing You	2013	Radiofrequency thermocoagulation combined with lumbar epidural perfusion under CT guidance was used to treat lumbar disc herniation	Journal of Integrated Traditional and Western Medicine
659	Naichao Song	2013	Clinical observation of 35 cases of lumbar disc herniation treated by radiofrequency ablation, thermal coagulation and ozone interventional therapy	World's latest medical information digest (electronic edition)
660	Fanying Meng	2013	Satisfaction analysis of radiofrequency thermocoagulation ablation for lumbar disc herniation with nursing intervention	Chinese Journal of Health and Nutrition (late issue)
661	Qingheng Meng	2013	Clinical observation of radiofrequency thermocoagulation target ablation for intervertebral disc disease	Tianjin medicine
662	Lin Sun	2013	Clinical evaluation of using OSA combined with radiofrequency thermocoagulation for cervical disc herniation	Chinese Journal of Pain Medicine
663	Yujie Sun	2013	Clinical observation of triad therapy for lumbar disc herniation	Chinese Medical Guide
664	Fengyun Chen	2013	Clinical observation of 66 cases of lumbar disc herniation treated by radiofrequency thermocoagulation target	Chinese community physician: medical major
665	Xianke Zhou	2013	Comparison of ozone nucleus pulposus ablation and ozone combined radiofrequency therapy for cervical disc herniation	Journal of Rational Drug Use
666	Jianping Lu	2013	Clinical observation of radiofrequency thermocoagulation in the treatment of cervical and lumbar disc herniation	Chinese Journal of Trauma and Rehabilitation Medicine
667	Jinchun Shan	2013	Clinical observation of 51 cases of lumbar disc herniation treated by kidney and bone strengthening formula combined with radiofrequency thermocoagulation target therapy	Traditional Chinese medicine in Hebei
668	Xiangshuai Hua	2013	Clinical observation of radiofrequency thermocoagulation combined with laser decompression for inclusion lumbar disc herniation	Traditional Chinese medicine in Inner Mongolia
669	Meiyi Liu	2013	Observation on the efficacy of minimally invasive radiofrequency thermocoagulation for lumbar disc herniation	Chinese Journal of Health and Nutrition (mid-term issue)
670	Lin Liu	2013	The clinical efficacy of bipolar pulse radiofrequency thermocoagulation combined with medical ozone injection in treating lumbar disc herniation and lumbar canal stenosis	Journal of Clinical Pain Management
671	Haijun Liu	2013	Clinical efficacy analysis of minimally invasive interventional treatment of lumbar disc herniation under CT guidance	Grassroots medicine in China
672	Xiangshuai Hua	2013	Clinical observation of radiofrequency thermocoagulation combined with laser decompression for inclusion lumbar disc herniation	Traditional Chinese medicine in Inner Mongolia
673	Zhisheng Liu	2013	Observation on the efficacy of ozone injection combined with radiofrequency thermocoagulation in treating lumbar disc herniation	Chinese Medical Guide
674	Jianping Lu	2013	Clinical observation of radiofrequency thermocoagulation in the treatment of cervical and lumbar disc herniation	Chinese Journal of Trauma and Rehabilitation Medicine
675	Juncheng Liu	2013	Clinical observation of radiofrequency thermocoagulation combined with ozone therapy for lumbar disc herniation	Frontiers in medicine
676	Lizhong Yu	2013	Observation on the efficacy of low temperature plasma radiofrequency thermocoagulation in treating cervical disc herniation	Medical information
677	Changjiang Yu	2013	Radiofrequency thermocoagulation combined with needle knife was used to treat lumbar spinal stenosis	China recovers
678	Jia Yu	2013	The effect of systematic rehabilitation training on the treatment of lumbar disc herniation	The Contemporary Nurse (Academic Edition)
679	Fuchao He	2013	Clinical observation of radiofrequency thermocoagulation and comprehensive treatment of lumbar disc herniation with Traditional Chinese medicine	Chinese Journal of Health and Nutrition (late issue)
680	/	2013	Classification index of Chinese Journal of Pain Medicine, 2013, vol. 19	Chinese Journal of Pain Medicine
681	Tao Wei	2013	Clinical observation of radiofrequency target thermocoagulation combined with ozone therapy for acute lumbar disc herniation	Journal of Aerospace Medicine
682	Tao Wei	2013	Clinical observation of radiofrequency target thermocoagulation combined with ozone therapy for acute lumbar disc herniation	Journal of Aerospace Medicine
683	Tao Wei	2013	Clinical observation of radiofrequency target thermocoagulation combined with ozone therapy for acute lumbar disc herniation	Journal of Aerospace Medicine
684	Wei Gao	2013	Effect of impedance and temperature monitoring on radiofrequency thermocoagulation ablation for lumbar disc herniation	Journal of Clinical Pain Management
685	Fengyun Chen	2013	Clinical observation of 66 cases of lumbar disc herniation treated by radiofrequency thermocoagulation target	Chinese Community Physicians (Medical specialty)
686	Jianmin Zhao	2013	Clinical study on the combined treatment of collagenase dissolution and radiofrequency thermocoagulation for lumbar disc herniation in the third layer of C region II with medial edge approach to small joints	Chinese Journal of Pain Medicine
687	Chengjun Xu	2013	A comparative study of radiofrequency combined with collagenase disc in the treatment of lumbar disc herniation	Journal of the Neck and Back Pain
688	Jiuguo Pei	2013	Clinical observation of percutaneous radiofrequency thermocoagulation for lumbar disc herniation	Proceedings of the 4th International Science and Technology Conference on Modernization of Traditional Chinese Medicine
689	Wenxuan Luo	2013	Observation on the efficacy of collagenase fusion nucleus surgery combined with radiofrequency thermocoagulation in treating lumbar disc herniation	Journal of Integrated Traditional and Western Medicine
690	Jiemin Mei	2013	Efficacy analysis of percutaneous intervertebral disc target radiofrequency thermocoagulation combined with ozone ablation in the treatment of lumbar disc herniation	Medical research in Henan
691	Beiren Yang	2013	Observation on the efficacy of radiofrequency thermocoagulation combined with ozone fusion nucleus in treating lumbar disc herniation	Journal of Integrated Traditional and Western Medicine
692	Chengwei Li	2013	Observation on the efficacy of CT-guided radiofrequency thermocoagulation target ablation for lumbar disc herniation	Guangxi Medical University
693	Chengwei Li	2013	Clinical observation of the immediate retraction effect of radiofrequency thermocoagulation under CT guidance on protruding intervertebral discs	Minimally invasive medicine
694	Chengwei Li	2013	Clinical observation of the immediate retraction effect of radiofrequency thermocoagulation under CT guidance on protruding intervertebral discs	Minimally invasive medicine
695	Tao Peng	2013	Clinical study on ozone ablation combined with radiofrequency thermocoagulation for lumbar disc herniation	Traditional Chinese orthopedics
696	Xiong Zhang	2013	Clinical observation of radiofrequency thermocoagulation + ozone ablation as the main treatment of lumbar disc herniation	Journal of the Neck and Back Pain
697	Xiong Zhang	2013	Clinical observation of radiofrequency thermocoagulation + ozone ablation as the main treatment of lumbar disc herniation	Journal of the Neck and Back Pain
698	Hanbing Zhang	2013	Clinical observation of radiofrequency thermocoagulation combined with multiple injection of collagenase inside and outside the disc for lumbar disc herniation	General medicine clinical and education
699	Hanbing Zhang	2013	Clinical observation of radiofrequency thermocoagulation combined with multiple injection of collagenase inside and outside the disc for lumbar disc herniation	General medicine clinical and education
700	Xiang Liao	2013	A randomized controlled study of posterior spinal nerve radiofrequency surgery for degenerative lumbar joint source low back pain	Chinese Journal of Pain Medicine
701	Xiang Liao	2013	A randomized controlled study of posterior spinal nerve radiofrequency surgery for degenerative lumbar joint source low back pain	Chinese Journal of Pain Medicine
702	Xiaobing You	2013	Radiofrequency thermocoagulation combined with lumbar epidural perfusion under CT guidance was used to treat lumbar disc herniation	Journal of Integrated Traditional and Western Medicine
703	Qingheng Meng	2013	Clinical observation of radiofrequency thermocoagulation target ablation for intervertebral disc disease	Tianjin medicine
704	Yujie Sun	2013	Clinical observation of triad therapy for lumbar disc herniation	Chinese Medical Guide
705	Yujie Sun	2013	Clinical observation of triad therapy for lumbar disc herniation	Chinese Medical Guide
706	Yujie Sun	2013	Clinical observation of triad therapy for lumbar disc herniation	Chinese Medical Guide
707	Jianping Lu	2013	Clinical observation of radiofrequency thermocoagulation in the treatment of cervical and lumbar disc herniation	Chinese Journal of Trauma and Rehabilitation Medicine
708	Jianping Lu	2013	Clinical observation of radiofrequency thermocoagulation in the treatment of cervical and lumbar disc herniation	Chinese Journal of Trauma and Rehabilitation Medicine
709	Jinchun Shan	2013	Clinical observation of 51 cases of lumbar disc herniation treated by kidney and bone strengthening formula combined with radiofrequency thermocoagulation target therapy	Traditional Chinese medicine in Hebei
710	Jinchun Shan	2013	Clinical observation of 51 cases of lumbar disc herniation treated by kidney and bone strengthening formula combined with radiofrequency thermocoagulation target therapy	Traditional Chinese medicine in Hebei
711	Xiangshuai Hua	2013	Clinical observation of radiofrequency thermocoagulation combined with laser decompression for inclusion lumbar disc herniation	Traditional Chinese medicine in Inner Mongolia
712	Xiangshuai Hua	2013	Clinical observation of radiofrequency thermocoagulation combined with laser decompression for inclusion lumbar disc herniation	Traditional Chinese medicine in Inner Mongolia
713	Haijun Liu	2013	Clinical efficacy analysis of minimally invasive interventional treatment of lumbar disc herniation under CT guidance	Grassroots medicine in China
714	Zhisheng Liu	2013	Observation on the efficacy of ozone injection combined with radiofrequency thermocoagulation in treating lumbar disc herniation	Chinese Medical Guide
715	Changjiang Yu	2013	Radiofrequency thermocoagulation combined with needle knife was used to treat lumbar spinal stenosis	China recovers
716	Jia Yu	2013	The effect of systematic rehabilitation training on the treatment of lumbar disc herniation	Contemporary Nurses: Academic Edition
717	Di Gao	2012	Radiofrequency thermocoagulation combined with ozone ablation under CT guidance for lumbar disc herniation	Journal of difficult diseases
718	Yuejun Han	2012	The value of spiral CT reconstruction technology in radiofrequency target thermocoagulation and ozone injection for lumbar disc herniation	Modern drug application in China
719	Songhui Han	2012	Transcutaneous minimally invasive radiofrequency thermocoagulation target therapy for lumbar disc herniation	Proceedings of the 19th National Academic Seminar on Integrated Traditional Chinese and Western Medicine for Orthopedic Science
720	Qingdao Municipal Hospital	2012	Radiofrequency target ablation combined with intervertebral ozone injection for lumbar disc herniation	/
721	Bin Chen	2012	Clinical observation of radiofrequency thermocoagulation combined with ozone ablation in the treatment of lumbar disc herniation	Chinese and Foreign Health Digest
722	Zhenxiong Chen	2012	Report of 144 cases of lumbar disc herniation treated by radiofrequency thermocoagulation combined with ozone injection	Journal of the Neck and Back Pain
723	Jianwei Chen	2012	Clinical efficacy observation of low temperature plasma radiofrequency ablation and radiofrequency target thermocoagulation in the treatment of cervical disc herniation	Practical Radiology Journal
724	Xinjun Shao	2012	Clinical study on the combined treatment of cervical disc herniation with radiofrequency target heat coagulation and internal and external application of Chinese medicine	Chinese Journal of Integrated Traditional and Chinese Medicine
725	Li Xie	2012	Observation on the efficacy of radiofrequency combined ozone target thermal ablation in 50 cases of lumbar disc herniation	Chinese Medical Guide
726	Jinyu Xu	2012	Clinical summary of radiofrequency target thermocoagulation for lumbar disc herniation	Massage and Rehabilitation Medicine (Mid-month Journal)
727	Jiuguo Pei	2012	Clinical observation of percutaneous radiofrequency thermocoagulation for lumbar disc herniation	The second National Academic Seminar on Acupuncture and Knife Treatment of Knee Joint Disease and the popular science lecture on acupuncture and knife of Chinese Acupuncture Society
728	Junli Dong	2012	Observation on the efficacy of ozone combined radiofrequency interventional therapy for lumbar disc herniation	Proceedings of the 4th National Minimally invasive needle knife Academic Annual Conference and the 5th Hubei Acupuncture Society needle knife academic exchange conference
729	Yue Hu	2012	Clinical observation of radiofrequency thermocoagulation combined with ozone injection in the treatment of cervical spondylotic myelopathy	Guizhou medicine
730	Youshou Suo	2012	Observation of 106 cases of lumbar disc herniation treated by self-designed radiofrequency thermocoagulation ablation method	Chinese Community Physicians (Medical specialty)
731	Jiangmei Wang	2012	Clinical nursing experience of radiofrequency target thermocoagulation minimally invasive therapy for lumbar disc herniation	Chinese and foreign medical research
732	Bin Wang	2012	Application of paracetamol sodium combined with fentanyl in lumbar discectomy under lumbar endoscopy	Anhui medicine
733	Chaoyang Niu	2012	Clinical study on the combined treatment of lumbar disc herniation with erectile dysfunction by radiofrequency thermocoagulation and ozone injection	Chinese Journal of Andrology
734	Hairu Qi	2012	Observation on the efficacy of radiofrequency thermocoagulation in treating postoperative lumbar pain	Traditional Chinese orthopedics
735	Duncheng Mei	2012	40 cases of lumbar pain after injury to the posterior branch of the lumbar spinal nerve were treated by radiofrequency thermocoagulation	Chinese Journal of Traditional Chinese Medicine on Orthopedics
736	Xisu Mei	2012	Clinical efficacy observation of two different temperature cycles of radiofrequency target thermocoagulation in 100 cases of intervertebral disc herniation	Proceedings of the 3rd National Academic Annual Conference on New Therapy for Bone Injury and Pain in 2012
737	Xueliang Liang	2012	Far-infrared thermography can be used as an objective evaluation index of the clinical efficacy of radiofrequency thermocoagulation target ablation combined with ozone therapy for lumbar disc herniation	Chinese tissue engineering research
738	Xueliang Liang	2012	A preliminary study on the clinical efficacy of far infrared thermography combined with radiofrequency thermocoagulation target ablation and ozone therapy for lumbar disc herniation	/
739	Shunli Li	2012	Observation of 100 cases of lumbar disc herniation treated by radiofrequency thermocoagulation target technique	Journal of Aerospace Medicine
740	Hui Li	2012	Clinical observation of radiofrequency thermocoagulation for lumbar disc herniation through the medial approach of small joints	/
741	Huxing Li	2012	Observation on the efficacy of CT-guided radiofrequency thermocoagulation target ablation in 60 cases of cervical disc herniation	Journal of Surgery in Henan
742	Chengwei Li	2012	Radiofrequency thermocoagulation targeting ablation was used to treat 80 cases of lumbar disc herniation under CT guidance	Frontiers in medicine
743	Zhiqiang Li	2012	Radiofrequency thermocoagulation target ablation combined with ozone fusion disk was used to treat cervical and lumbar disc herniation	Chinese and Foreign Health Digest
744	Bohua Li	2012	Clinical observation of radiofrequency thermocoagulation combined with ozone ablation under CT guidance for lumbar disc herniation	Chinese Journal of Pain Medicine
745	Guang Li	2012	Clinical study on minimally invasive ozone combined with radiofrequency therapy for lumbar disc herniation combined with facet joint arthritis under CT guidance	Chinese Journal of Practical Medicine
746	Jie Zhu	2012	Study on 50 cases of radiofrequency thermocoagulation and paravertebral ozone release for lumbar disc herniation	Traditional Chinese medicine in Inner Mongolia
747	Lizhi Zeng	2012	Two target approaches of radiofrequency thermocoagulation combined with ozone therapy were used for lumbar disc herniation	China's medical frontier
748	Yongheng Zeng	2012	Clinical efficacy of ozone ablation combined with targeted radiofrequency thermocoagulation in the treatment of lumbar disc herniation	Seeking Medical Advice (Academic Edition)
749	Yan Cao	2012	Clinical observation of 127 cases of lumbar disc herniation treated by CT-guided radiofrequency thermocoagulation target ablation combined with ozone injection in intervertebral disc	Shandong medicine
750	Zhigang Xu	2012	Comparison of ozone ablation combined with radiofrequency thermocoagulation for lumbar disc herniation and non-surgical treatment	China Pharmaceutical Herald
751	Xiong Zhang	2012	Clinical observation of radiofrequency thermocoagulation + ozone ablation as the main treatment of lumbar disc herniation	Collection of papers from the fifth Academic Annual Meeting of Chinese Association of Traditional Chinese Medicine for the Compilation and Research of Traditional Chinese Medical Treatment Techniques and Prescriptions
752	Haojie Zhang	2012	380 cases of lumbar disc herniation were treated with needle knife combined with radiofrequency thermocoagulation	Proceedings of the 3rd National Academic Annual Conference on New Therapy for Bone Injury and Pain in 2012
753	Xintian Zhang	2012	Observation on the efficacy of radiofrequency thermocoagulation combined with nerve root peripathic drug injection in treating lumbar disc herniation	Seeking Medical Advice (Academic Edition)
754	Bohua Li	2012	Clinical observation of radiofrequency thermocoagulation combined with ozone ablation under CT guidance for lumbar disc herniation	Chinese Journal of Pain Medicine
755	Zhongwei Zhang	2012	Radiofrequency thermocoagulation combined with needle knife and Chinese medicine for lumbar disc herniation	Clinical research in Traditional Chinese medicine
756	Zhijun Zhang	2012	Observation on the efficacy of combined ozone and radiofrequency thermocoagulation in minimally invasive treatment of lumbar disc herniation	Chinese clinical study
757	Tianji Zhang	2012	Radiofrequency target thermocoagulation for lumbar disc herniation	Modern medicine and health
758	Bingzhou Liao	2012	Clinical observation of radiofrequency thermocoagulation combined with ozone solvocyst in the treatment of lumbar disc herniation	Chinese Journal of Modern Surgery
759	Zhiqiang Cui	2012	Ozone combined with radiofrequency target thermocoagulation for lumbar disc herniation	Medical science of the reclamation
760	Dongcai Xia	2012	Observation on the efficacy of ozone injection combined with radiofrequency thermocoagulation in treating lumbar disc herniation	People's Army doctor
761	Yue Hu	2012	Clinical observation of radiofrequency thermocoagulation combined with ozone injection in the treatment of cervical spondylotic myelopathy	Guizhou medicine
762	Guangzhi Zhou	2012	Clinical study on minimally invasive combined with Chinese medicine fumigation for lumbar disc herniation	Chinese Journal of Trauma and Rehabilitation Medicine
763	Ling Zhou	2012	Ozone combined with percutaneous radiofrequency thermocoagulation injection under CT guidance was used to treat cervical disc herniation	Chinese Journal of Pain Medicine
764	Jianjun Wu	2012	Efficacy analysis of ozone combined radiofrequency minimally invasive interventional surgery for cervical and lumbar disc herniation	Clinical medical engineering
765	Yunlin Liu	2012	Observation on the efficacy of radiofrequency thermocoagulation target combined with small needle knife in treating lumbar disc herniation	Journal of Integrated Traditional and Western Medicine
766	Lin Liu	2012	Clinical efficacy of radiofrequency thermocoagulation combined with ozone ablation and methylcobalamin infusion in the treatment of refractory lumbar disc herniation	Clinical medical engineering
767	Yan Cao	2012	Clinical observation of 127 cases of lumbar disc herniation treated by CT-guided radiofrequency thermocoagulation target ablation combined with ozone injection in intervertebral disc	Shandong medicine
768	Xiaodong Liu	2012	Clinical experience of radiofrequency thermocoagulation target therapy for lumbar disc herniation	Chinese and Foreign Health Digest
769	Changjiang Yu	2012	Clinical observation of radiofrequency thermocoagulation combined with needle knife for lumbar sympathetic ganglion and lumbar spinal stenosis	Proceedings of the 4th National Minimally invasive needle knife Academic Annual Conference and the 5th Hubei Acupuncture Society needle knife academic exchange conference
770	Mingwei He	2012	CT-guided target radiofrequency combined with ozone injection for cervical disc herniation	Chinese clinician
771	Mingwei He	2012	Clinical study of percutaneous targeted radiofrequency plus double needle puncture ozone injection for lumbar disc herniation	Chinese Journal of Rehabilitation Medicine
772	Shiliang Wu	2012	Observation on the efficacy of combined radiofrequency thermocoagulation with intradiscal and epidural collagenase injection in treating lumbar disc herniation	Contemporary medicine
773	Mingan Dai	2012	Transcutaneous radiofrequency thermocoagulation combined with ozone therapy for cervical disc herniation	Chinese Journal of Practical Medicine
774	/	2012	Classification index of Chinese Journal of Pain Medicine, vol. 18,2012	Chinese Journal of Pain Medicine
775	/	2012	Classification index of Chinese Journal of Pain Medicine, vol. 18,2012	Chinese Journal of Pain Medicine
776	Di Gao	2012	Radiofrequency thermocoagulation combined with ozone ablation under CT guidance for lumbar disc herniation	Journal of difficult diseases
777	Zhenxiong Chen	2012	Report on 144 cases of lumbar disc herniation treated by radiofrequency thermocoagulation combined with ozone injection	Journal of the Neck and Back Pain
778	Li Xie	2012	Observation on the efficacy of radiofrequency combined ozone target thermal ablation in 50 cases of lumbar disc herniation	Chinese Journal of Medical Engineering
779	Jiuguo Pei	2012	Clinical observation of percutaneous radiofrequency thermocoagulation for lumbar disc herniation	Proceedings of the second National Academic Seminar on Acupuncture and Knife Treatment of Knee Joint Disease
780	Yue Hu	2012	Clinical observation of radiofrequency thermocoagulation combined with ozone injection in the treatment of cervical spondylotic myelopathy	Guizhou medicine
781	Duncheng Mei	2012	40 cases of lumbar pain after injury to the posterior branch of the lumbar spinal nerve were treated by radiofrequency thermocoagulation	Chinese Journal of Traditional Chinese Medicine on Orthopedics
782	Xueliang Liang	2012	Far-infrared thermography can be used as an objective evaluation index of the clinical efficacy of radiofrequency thermocoagulation target ablation combined with ozone therapy for lumbar disc herniation	Chinese tissue engineering research
783	Hui Li	2012	Clinical observation of radiofrequency thermocoagulation for lumbar disc herniation through the medial approach of small joints	/
784	Bohua Li	2012	Clinical observation of radiofrequency thermocoagulation combined with ozone ablation under CT guidance for lumbar disc herniation	Chinese Journal of Pain Medicine
785	Bohua Li	2012	Clinical observation of radiofrequency thermocoagulation combined with ozone ablation under CT guidance for lumbar disc herniation	Chinese Journal of Pain Medicine
786	Guang Li	2012	Clinical study on minimally invasive ozone combined with radiofrequency therapy for lumbar disc herniation combined with facet joint arthritis under CT guidance	Chinese Journal of Practical Medicine
787	Jie Zhu	2012	Study on 50 cases of radiofrequency thermocoagulation and paravertebral ozone release for lumbar disc herniation	Traditional Chinese medicine in Inner Mongolia
788	Yan Cao	2012	Clinical observation of 127 cases of lumbar disc herniation treated by CT-guided radiofrequency thermocoagulation target ablation combined with ozone injection in intervertebral disc	Shandong medicine
789	Yan Cao	2012	Clinical observation of 127 cases of lumbar disc herniation treated by CT-guided radiofrequency thermocoagulation target ablation combined with ozone injection in intervertebral disc	Shandong medicine
790	Zhigang Xu	2012	Comparison of ozone ablation combined with radiofrequency thermocoagulation for lumbar disc herniation and non-surgical treatment	China Pharmaceutical Herald
791	Bingzhou Liao	2012	Clinical observation of radiofrequency thermocoagulation combined with ozone solvocyst in the treatment of lumbar disc herniation	Chinese Journal of Modern Surgery
792	Bingzhou Liao	2012	Clinical observation of radiofrequency thermocoagulation combined with ozone solvocyst in the treatment of lumbar disc herniation	Chinese Journal of Modern Surgery
793	Bingzhou Liao	2012	Clinical observation of radiofrequency thermocoagulation combined with ozone solvocyst in the treatment of lumbar disc herniation	Chinese Journal of Modern Surgery
794	Guangzhi Zhou	2012	Clinical study on minimally invasive combined with Chinese medicine fumigation for lumbar disc herniation	Chinese Journal of Trauma and Rehabilitation Medicine
795	Yunlin Liu	2012	Observation on the efficacy of radiofrequency thermocoagulation target combined with small needle knife in treating lumbar disc herniation	Journal of Integrated Traditional and Western Medicine
796	Mingwei He	2012	CT-guided targeted radiofrequency combined with ozone injection for cervical disc herniation	Chinese clinician
797	Mingwei He	2012	Clinical study of percutaneous targeted radiofrequency plus double needle puncture ozone injection for lumbar disc herniation	Chinese Journal of Rehabilitation Medicine
798	Shiliang Wu	2012	Observation on the efficacy of combined radiofrequency thermocoagulation with intradiscal and epidural collagenase injection in treating lumbar disc herniation	Contemporary medicine
799	Jiangang Ding	2012	Clinical observation of radiofrequency thermocoagulation combined with ozone fusion nucleus for lumbar disc herniation	Chinese Medical Science
800	Jiangang Ding	2012	Clinical observation of radiofrequency thermocoagulation combined with ozone fusion nucleus for lumbar disc herniation	Chinese Medical Science
801	Jiangang Ding	2012	Clinical observation of radiofrequency thermocoagulation combined with ozone fusion nucleus for lumbar disc herniation	Chinese Medical Science
802	/	2012	Classification index of Chinese Journal of Pain Medicine, vol. 18,2012	Chinese Journal of Pain Medicine
803	Wenbin Qi	2011	Clinical observation of 116 cases of radiofrequency thermocoagulation and destruction of spinal nerve posterior branch for treatment of refractory low back pain	Chinese Community Physicians (Medical specialty)
804	Zhenfu Huang	2011	Radiofrequency target thermocoagulation combined with ozone injection for cervical disc herniation	Journal of Clinical Pain Management
805	Zhenhua Zeng	2011	Observation on the clinical effect of percutaneous multi-target radiofrequency therapy for lumbar disc herniation	Zhejiang Medical
806	Lili Han	2011	Observation on the treatment of lumbar disc herniation byDSA-guided radiofrequency thermocoagulation combined with epidural cavity nerve block	Chinese Journal of Pain Medicine
807	Xinjun Chen	2011	Radiofrequency target thermocoagulation combined with ozone fusion plate and Chinese medicine for lumbar disc herniation	Chinese national folk medicine
808	Wenbin Qi	2011	Clinical observation of 116 cases of radiofrequency thermocoagulation and destruction of spinal nerve posterior branch for treatment of refractory low back pain	Chinese community physician: medical major
809	Qingqing Guo	2011	Observation on the efficacy of ozone intervertebral disc angiography combined with radiofrequency target thermocoagulation under CT guidance in treating radiculopathy-related low back pain	The first national academic exchange meeting on minimally invasive orthopedics combined with Traditional Chinese and Western medicine and the inaugural meeting of professional committees
810	Huili Guo	2011	Nursing of percutaneous radiofrequency target thermocoagulation combined with ozone ablation underDSA guidance for lumbar disc herniation	Chinese aesthetic medicine
811	Long Zheng	2011	Observation on the efficacy of radiofrequency thermocoagulation combined with ozone injection in 252 cases of lumbar disc herniation	China Pharmaceutical Herald
812	Xiaochuan Wu	2011	Clinical observation of radiofrequency thermocoagulation target ablation for severe cervical disc herniation	Modern drug application in China
813	Xuehong Xing	2011	Clinical study on radiofrequency thermocoagulation combined with ozone therapy for lumbar disc herniation	Sichuan Medicine
814	Zhongxun Xuan	2011	Clinical study on radiofrequency target thermocoagulation combined with ozone injection for lumbar disc herniation	Journal of Chinese Medicine
815	Liang Cai	2011	Clinical observation of minimally invasive interventional treatment of lumbar disc herniation	Minimally invasive medicine
816	Wenhua Xiao	2011	Evaluation of the efficacy of radiofrequency thermocoagulation target combined with epidural catheter for lumbar disc herniation	Proceedings of 2011 Beijing International Pain Forum and the fifth National Clinical Pain Academic Conference
817	Xiaowen Wang	2011	Clinical observation of the effect of nucleus pulposus retraction on lumbar disc herniation by CT-guided radiofrequency thermocoagulation target technology	Chinese Medical Association of Orthopaedic Science 2011 Minimally invasive Group annual conference proceedings
818	Xiaowen Wang	2011	Clinical observation of the effect of radiofrequency thermocoagulation on nucleus pulposus retraction in lumbar disc herniation	Journal of Baotou Medical College
819	Xifeng Wang	2011	Efficacy analysis of C-arm under radiofrequency thermocoagulation target ablation for lumbar disc herniation	Chinese national folk medicine
820	Xinggao Wang	2011	Clinical efficacy analysis of target radiofrequency thermocoagulation combined with ozone in treating cervical disc herniation	Hebei Medical University
821	Li Wang	2011	Nursing of radiofrequency thermocoagulation combined with collagenase dissolution for lumbar disc herniation	Chinese Journal of Medical Engineering
822	Fuwen Pan	2011	Radiofrequency thermocoagulation combined with acupuncture for lumbar disc herniation	Proceedings of the 7th Changzheng Spinal Surgery Academic Forum
823	Li Wang	2011	Ozone combined target radiofrequency thermocoagulation for lumbar disc herniation	Chinese Journal of Pain Medicine
824	Weiquan Yang	2011	Clinical observation of 580 cases of cervical disc herniation treated by percutaneous radiofrequency target thermocoagulation	Chinese Journal of Bone and Joint Injury
825	Aifeng Li	2011	Clinical observation of radiofrequency thermocoagulation combined with epidural anterior space target injection analgesic solution under C-arm guidance for lumbar disc herniation	Journal of Clinical Pain Management
826	Jie Li	2011	Clinical experience of targeted radiofrequency ablation combined with ozone disc injection for lumbar disc herniation	Massage and Rehabilitation Medicine (Mid-month Journal)
827	Zhenhua Zeng	2011	Observation on the clinical effect of percutaneous multi-target radiofrequency therapy for lumbar disc herniation	Zhejiang Medical
828	Youde Peng	2011	Clinical analysis of CT diagnosis and treatment of lumbar disc herniation	Chinese and foreign medicine
829	Shiduan Peng	2011	106 cases of intervertebral disc source low back pain were treated by percutaneous radiofrequency thermocoagulation	Contemporary Chinese medicine
830	Ling Zhang	2011	Clinical effect of radiofrequency thermocoagulation combined with ozone and Dobson's treatment on lumbar disc herniation	Proceedings of 2011 Beijing International Pain Forum and the fifth National Clinical Pain Academic Conference
831	Xiaohua Zhang	2011	Clinical observation of 116 cases of lumbar disc herniation treated by radiofrequency thermocoagulation target	Journal of Clinical Pain Management
832	Xuexue Zhang	2011	Study on the correlation between clinical efficacy and morphological changes of protrusion in intervertebral foramen radiofrequency thermocoagulation for lumbar disc herniation	Chinese Journal of Pain Medicine
833	Xiaowen Wang	2011	Clinical observation of the effect of radiofrequency thermocoagulation target on nucleus pulposus retraction in lumbar disc herniation	Journal of Baotou Medical College
834	Guangcui Zhang	2011	Observation on the efficacy of collagenase combined with ozone and target radiofrequency thermocoagulation in treating lumbar disc herniation	Journal of Hainan Medical University
835	Guangcui Zhang	2011	Observation on the short-term efficacy of radiofrequency thermocoagulation posterior branch of lumbar spinal nerve under CT guidance for non-specific low back pain	Journal of Integrated Traditional and Western Medicine
836	Guangming Zhang	2011	The effect of radiofrequency ablation of the posterior medial branch of spinal nerve on chronic low back pain caused by lumbar facet joint disease	Chinese Journal of Clinical Medicine
837	Huixia Zhang	2011	Observation on the efficacy of radiofrequency target thermocoagulation combined with ozone ablation in 125 cases of cervical disc herniation	Traditional medicine in Asia Pacific
838	Dongping Liao	2011	Clinical application of radiofrequency target thermocoagulation combined with ozone ablation and needle knife release in the treatment of lumbar disc herniation	Journal of Clinical Pain Management
839	Zhiping Sun	2011	Observation on the efficacy of radiofrequency thermocoagulation under CT guidance for cervical disc herniation	Journal of Integrated Traditional and Western Medicine
840	Xi Wu	2011	Clinical observation of radiofrequency target thermocoagulation combined with ozone disc decompression for lumbar disc herniation	Journal of Liaoning University of Traditional Chinese Medicine
841	Chungen Wu	2011	Clinical observation of radiofrequency combined with collagenase chemical dissolution for lumbar disc herniation	Jiangxi medicine
842	Xiaochuan Wu	2011	Clinical observation of radiofrequency thermocoagulation target ablation for severe cervical disc herniation	Modern drug application in China
843	Dongdong Xiang	2011	Clinical observation of the combined use of cowpox vaccine inoculation and rabbit inflammatory skin extract in the treatment of trigeminal neuralgia after radiofrequency thermocoagulation	Chinese Journal of Pain Medicine
844	Hongxu Lu	2011	Efficacy analysis of bipolar radiofrequency thermocoagulation and small incision intervertebral window nucleus pulposus removal for lumbar disc herniation	Journal of Spinal Surgery
845	Aifeng Li	2011	Clinical observation of radiofrequency thermocoagulation combined with epidural anterior space target injection analgesic solution under C-arm guidance for lumbar disc herniation	Journal of Clinical Pain Management
846	Weiquan Yang	2011	Clinical observation of 580 cases of cervical disc herniation treated by percutaneous radiofrequency target thermocoagulation	Chinese Journal of Bone and Joint Injury
847	Xi Wu	2011	Clinical observation of radiofrequency target thermocoagulation combined with ozone disc decompression for lumbar disc herniation	Journal of Liaoning University of Traditional Chinese Medicine
848	Mingwei He	2011	Clinical observation of 218 cases of cervical disc herniation treated by radiofrequency thermocoagulation target ablation	The first national academic exchange meeting on minimally invasive orthopedics combined with Traditional Chinese and Western medicine and the inaugural meeting of professional committees
849	Zelin Shangguan	2011	Radiofrequency thermocoagulation combined with ozone ablation for lumbar disc herniation	Frontiers in medicine
850	S.Gautam	2011	Comparative evaluation of oxygen-ozone therapy and combined use of oxygen-ozone therapy with percutaneous intradiscal radiofrequency thermocoagulation for the treatment of lumbar disc herniation	Pain Pract
851	Wenbin Qi	2011	Clinical observation of 116 cases of radiofrequency thermocoagulation and destruction of spinal nerve posterior branch for treatment of refractory low back pain	Chinese Community Physician · Medical specialty
852	Wenbin Qi	2011	Clinical observation of 116 cases of radiofrequency thermocoagulation and destruction of spinal nerve posterior branch for treatment of refractory low back pain	Chinese Community Physicians (Medical specialty)
853	Lili Han	2011	Observation on the treatment of lumbar disc herniation byDSA-guided radiofrequency thermocoagulation combined with epidural cavity nerve block	Chinese Journal of Pain Medicine
854	Qingqing Guo	2011	Observation on the efficacy of ozone intervertebral disc angiography combined with radiofrequency target thermocoagulation under CT guidance in treating radiculopathy-related low back pain	Proceedings of the first National Academic Exchange Conference on Minimally invasive Orthopedics combined with Traditional Chinese and Western Medicine and the inaugural meeting of the Professional Committee
855	Xuehong Xing	2011	Clinical study on radiofrequency thermocoagulation combined with ozone therapy for lumbar disc herniation	Sichuan Medicine
856	Liang Cai	2011	Clinical observation of minimally invasive interventional treatment of lumbar disc herniation	Minimally invasive medicine
857	Xiaowen Wang	2011	Clinical observation of the effect of radiofrequency thermocoagulation on nucleus pulposus retraction in lumbar disc herniation	Journal of Baotou Medical College
858	Xiaowen Wang	2011	Clinical observation of the effect of radiofrequency thermocoagulation target on nucleus pulposus retraction in lumbar disc herniation	Journal of Baotou Medical College
859	Xinggao Wang	2011	Clinical efficacy analysis of target radiofrequency thermocoagulation combined with ozone in treating cervical disc herniation	Hebei Medical University
860	Weiquan Yang	2011	Clinical observation of 580 cases of cervical disc herniation treated by percutaneous radiofrequency target thermocoagulation	Chinese Journal of Bone and Joint Injury
861	Aifeng Li	2011	Clinical observation of radiofrequency thermocoagulation combined with epidural anterior space target injection analgesic solution under C-arm guidance for lumbar disc herniation	Journal of Clinical Pain Management
862	Youde Peng	2011	Clinical analysis of CT diagnosis and treatment of lumbar disc herniation	Chinese and foreign medicine
863	Xiaohua Zhang	2011	Clinical observation of 116 cases of lumbar disc herniation treated by radiofrequency thermocoagulation target	Journal of Clinical Pain Management
864	Xiaohua Zhang	2011	Clinical observation of 116 cases of lumbar disc herniation treated by radiofrequency thermocoagulation target	Journal of Clinical Pain Management
865	Xuexue Zhang	2011	Study on the correlation between clinical efficacy and morphological changes of protrusion in intervertebral foramen radiofrequency thermocoagulation for lumbar disc herniation	Chinese Journal of Pain Medicine
866	Guangcui Zhang	2011	Observation on the efficacy of collagenase combined with ozone and target radiofrequency thermocoagulation in treating lumbar disc herniation	Journal of Hainan Medical University
867	Guangcui Zhang	2011	Observation on the short-term efficacy of radiofrequency thermocoagulation posterior branch of lumbar spinal nerve under CT guidance for non-specific low back pain	Journal of Integrated Traditional and Western Medicine
868	Guangming Zhang	2011	The effect of radiofrequency ablation of the posterior medial branch of spinal nerve on chronic low back pain caused by lumbar facet joint disease	Chinese Journal of Clinical Medicine
869	Xi Wu	2011	Clinical observation of radiofrequency target thermocoagulation combined with ozone disc decompression for lumbar disc herniation	Journal of Liaoning University of Traditional Chinese Medicine
870	Xi Wu	2011	Clinical observation of radiofrequency target thermocoagulation combined with ozone disc decompression for lumbar disc herniation	Journal of Liaoning University of Traditional Chinese Medicine
871	Chungen Wu	2011	Clinical observation of targeted radiofrequency combined with collagenase chemical dissolution for lumbar disc herniation	Jiangxi medicine
872	Chungen Wu	2011	Clinical observation of targeted radiofrequency combined with collagenase chemical dissolution for lumbar disc herniation	Jiangxi medicine
873	Xiaochuan Wu	2011	Clinical observation of radiofrequency thermocoagulation target ablation for severe cervical disc herniation	Modern drug application in China
874	Xiaochuan Wu	2011	Clinical observation of radiofrequency thermocoagulation target ablation for severe cervical disc herniation	Modern drug application in China
875	Hongxu Lu	2011	Efficacy analysis of bipolar radiofrequency thermocoagulation and small incision intervertebral window nucleus pulposus removal for lumbar disc herniation	Journal of Spinal Surgery
876	Mingwei He	2011	Clinical observation of 218 cases of cervical disc herniation treated by radiofrequency thermocoagulation target ablation	Proceedings of the first National Academic Exchange Conference on Minimally invasive Orthopedics combined with Traditional Chinese and Western Medicine and the inaugural meeting of the Professional Committee
877	Aihua Huang	2010	Effect of nursing intervention on the prevention of postoperative urinary retention after radiofrequency thermocoagulation of lumbar fibrocarious target	General care
878	Li jun He	2010	Clinical observation of 32 cases of lumbar disc herniation treated by radiofrequency ablation, thermal coagulation and ozone interventional therapy	Shaanxi Medical Journal
879	Fuqiang Chen	2010	Clinical study on the combined treatment of lumbar disc herniation by radiofrequency ablation and ozone disk injection	Chinese Journal of Pain Medicine
880	Qiong Deng	2010	42 cases of lumbar disc herniation radiofrequency thermocoagulation ablation therapy nursing study	Laboratory medicine and clinical practice
881	Qiong Deng	2010	Nursing research on radiofrequency thermocoagulation ablation for cervical disc herniation	Medical Information (Sept./Oct.)
882	Qiong Deng	2010	Nursing of radiofrequency thermocoagulation ablation for cervical disc herniation	Occupational health and injury
883	Ping Lu	2010	Observation on the efficacy of radiofrequency thermocoagulation in 60 cases of lumbar disc herniation	Proceedings of the 7th Offshore Medical Academic Conference and the 3rd Bohai Rim Conference
884	Li jun He	2010	Clinical observation of 32 cases of lumbar disc herniation treated by radiofrequency ablation, thermal coagulation and ozone interventional therapy	Shaanxi Medical Journal
885	Xin Yuan	2010	Clinical study on the treatment of lumbar disc herniation with ozone injection and body pain and blood stasis soup after radiofrequency ablation	Chinese Journal of Traditional Chinese Medicine on Orthopedics
886	Wanjun Hu	2010	Observation on the efficacy of radiofrequency thermocoagulation target ablation combined with internal administration of Chinese medicine for lumbar disc herniation	Chinese medicine for emergencies
887	Xiangyu Li	2010	Clinical efficacy of radiofrequency thermocoagulation combined with ozone and collagenase in the treatment of lumbar disc herniation	Chinese Journal of Medicine
888	Jianguo Wang	2010	Observation on the efficacy of radiofrequency thermocoagulation target ablation in treating cervical disc herniation	People's Army doctor
889	Fuwen Pan	2010	Radiofrequency thermocoagulation target ablation was used to treat cervical and lumbar disc herniation	Hainan Medical
890	Fuwen Pan	2010	Radiofrequency thermocoagulation combined with strong waist blood-activating soup for the treatment of lumbar disc herniation	Chongqing Medical
891	Fuwen Pan	2010	Radiofrequency thermocoagulation combined with strong waist blood-activating soup for the treatment of lumbar disc herniation	Chongqing Medical
892	Fuwen Pan	2010	Radiofrequency thermocoagulation combined with acupuncture for lumbar disc herniation	Proceedings of the fourth Annual Conference of the Chinese Association of Integrated Traditional and Western Medicine on Spinal Medicine and the inaugural meeting of the Hunan Association of Integrated Traditional and Western Medicine on Spinal Medicine
893	Jizhong Yang	2010	Observation on the efficacy of radiofrequency target thermocoagulation + ozone ablation in 76 cases of intervertebral disc herniation	Chinese Community Physicians (Medical specialty)
894	Haifeng Du	2010	CT-guided percutaneous radiofrequency thermocoagulation target ablation combined with ozone injection for cervical disc herniation	Clinical misdiagnosis and treatment
895	Huxing Li	2010	Observation on the efficacy of 126 cases of lumbar disc herniation treated by CT-guided radiofrequency thermocoagulation combined with ozone ablation	Journal of Surgery in Henan
896	Xiangyu Li	2010	Clinical efficacy of radiofrequency thermocoagulation combined with ozone and collagenase in the treatment of lumbar disc herniation	Chinese Journal of Medicine
897	Dejun Zhu	2010	Observation of 534 cases of cervical disc herniation treated by radiofrequency target thermocoagulation combined with ozone ablation	Journal of Mudanjiang Medical College
898	Tingjie Zhang	2010	Transcutaneous ozone combined with radiofrequency therapy for cervical disc herniation	Chinese Journal of Pain Medicine
899	Qiang Zhang	2010	Clinical study on the combined treatment of lumbar disc herniation by radiofrequency thermocoagulation, intradiscal injection of superoxide and epidural injection of collagenase	Industrial Engineering Journal
900	Fengde Cui	2010	Clinical observation of the immediate retraction effect of nucleus pulposus in patients with lumbar disc herniation under CT-guided radiofrequency thermocoagulation	Proceedings of the 14th Orthopaedic Academic Conference of Sichuan Medical Association
901	Weidong Gong	2010	Clinical observation of radiofrequency treatment for 30 cases of lumbar disc herniation	Journal of interventional radiology
902	Liping Ji	2010	Clinical observation of 12 cases of cervical disc herniation treated by percutaneous bipolar radiofrequency thermocoagulation	Hainan Medical
903	Liping Ji	2010	Clinical observation of 12 cases of cervical disc herniation treated by percutaneous bipolar radiofrequency thermocoagulation	Hainan Medical
904	Fajin Zhou	2010	Clinical efficacy observation of ozone nucleus ablation combined with radiofrequency target thermocoagulation for lumbar disc herniation	Proceedings of the 7th East-West International Pain Conference
905	Jianping Wu	2010	Clinical observation of target radiofrequency thermocoagulation combined with ozone injection in the treatment of lumbar disc herniation	Chinese Journal of Pain Medicine
906	Xinyang Central Hospital	2010	Double needle bipolar radiofrequency thermocoagulation lumbar disc herniation repair was performed by puncturing the internal orifice of the intervertebral foramen	/
907	Jianping Wu	2010	Clinical observation of ozone injection combined with radiofrequency thermocoagulation in the treatment of lumbar disc herniation	National TCM Pain Summit forum and the establishment conference of Chinese Association of Traditional Chinese Medicine Pain Branch
908	Jianping Wu	2010	Clinical observation of target radiofrequency thermocoagulation combined with ozone injection in the treatment of lumbar disc herniation	Chinese Journal of Pain Medicine
909	Nct	2010	Assess the Effectiveness of Pulse RadioFrequency in Patients With Chronic Lumbar Radicular Pain	/
910	Aihua Huang	2010	Effect of nursing intervention on the prevention of postoperative urinary retention after radiofrequency thermocoagulation of lumbar fibrocarious target	General care
911	Li jun He	2010	Clinical observation of 32 cases of lumbar disc herniation treated by radiofrequency ablation, thermal coagulation and ozone interventional therapy	Shaanxi Medical Journal
912	Xin Yuan	2010	Clinical study on the treatment of lumbar disc herniation with ozone injection and body pain and blood stasis soup after radiofrequency ablation	Chinese Journal of Traditional Chinese Medicine on Orthopedics
913	Liping Ji	2010	Clinical observation of 12 cases of cervical disc herniation treated by percutaneous bipolar radiofrequency thermocoagulation	Hainan Medical
914	Liping Ji	2010	Clinical observation of 12 cases of cervical disc herniation treated by percutaneous bipolar radiofrequency thermocoagulation	Hainan Medical
915	Jianping Wu	2010	Clinical observation of target radiofrequency thermocoagulation combined with ozone injection in the treatment of lumbar disc herniation	Chinese Journal of Pain Medicine
916	Jianping Wu	2010	Clinical observation of ozone injection combined with radiofrequency thermocoagulation in the treatment of lumbar disc herniation	Proceedings of the National TCM Pain Summit forum and the establishment conference of the Chinese Association of Traditional Chinese Medicine Pain Branch
917	Jianping Wu	2010	Clinical observation of target radiofrequency thermocoagulation combined with ozone injection in the treatment of lumbar disc herniation	Chinese Journal of Pain Medicine
918	Lili Han	2009	Clinical study on the combined use of radiofrequency thermocoagulation and epidural spinal nerve block for lumbar disc herniation	Journal of Chongqing Medical University
919	Lili Han	2009	Study on the treatment of lumbar disc herniation by radiofrequency thermocoagulation combined with epidural cavity nerve block	/
920	Jimin Chen	2009	126 cases of lumbar disc herniation were treated with radiofrequency ablation combined with ozone injection	Chinese Journal of Practical Medicine
921	Longwang Tan	2009	Observation on the efficacy of CT-guided radiofrequency thermocoagulation in treating cervical disc herniation	Chinese Journal of Traditional Chinese Medicine on Orthopedics
922	Laifen Xie	2009	Clinical observation and nursing of radiofrequency target thermocoagulation for lumbar disc herniation	Journal of Hubei University of Traditional Chinese Medicine
923	Xiaolin Yang	2009	Clinical observation of 8 cases of cervical disc herniation treated by bipolar radiofrequency thermocoagulation combined with intra-disk ozone dissolution	Journal of Nantong University: Medical Edition
924	Yikun Yuan	2009	Observation on the efficacy of radiofrequency thermocoagulation ablation in 56 cases of cervical disc herniation	Community Medicine Journal
925	Xiaoming Mo	2009	Observation on the recent efficacy of radiofrequency thermocoagulation in 31 cases of lumbar disc herniation	Minimally invasive medicine
926	Bangli Shen	2009	Clinical study on the treatment of lumbar disc herniation by percutaneous targeted radiofrequency thermocoagulation combined with ozone injection	Chinese Journal of Pain Medicine
927	Xibang Wang	2009	Efficacy analysis of radiofrequency thermocoagulation target ablation for lumbar disc herniation	Practical preventive medicine
928	Yibing Wang	2009	Transcutaneous radiofrequency target thermal coagulation combined with ozone ablation for lumbar disc herniation	/
929	Zhonghua Wang	2009	Study on radiofrequency thermocoagulation combined with ozone interventional therapy for lumbar disc herniation	Chinese Journal of Rehabilitation Medicine
930	Tianbei Liang	2009	Clinical efficacy of collagenase and plasma knife under CT guidance in the treatment of intervertebral disc-related lower back pain	Chinese Medical Guide
931	Xiaolin Yang	2009	Clinical observation of 8 cases of cervical disc herniation treated by bipolar radiofrequency thermocoagulation combined with intra-disk ozone dissolution	Journal of Nantong Medical College
932	Xiaolin Yang	2009	Observation on the treatment of lumbar disc herniation by bipolar radiofrequency thermocoagulation combined with intra-disk ozone dissolution	Chongqing Medical
933	Xiaolin Yang	2009	Observation on the treatment of lumbar disc herniation by bipolar radiofrequency thermocoagulation	The Journal of Clinical Medicine
934	Yuying He	2009	Clinical observation and nursing of radiofrequency thermocoagulation ablation for lumbar disc herniation	Contemporary Nurse: Late Issue
935	Yufeng Zhang	2009	Comparison of ozone nucleus pulposus ablation and combined radiofrequency target thermocoagulation in the treatment of cervical disc herniation	Chinese Medical Guide
936	Dongping Liao	2009	Target selection of radiofrequency thermocoagulation for lumbar disc herniation	Journal of the Neck and Back Pain
937	Yuying He	2009	Clinical observation and nursing of radiofrequency thermocoagulation ablation for lumbar disc herniation	Contemporary Nurse (Specialist Edition)
938	Chengfu Wu	2009	Radiofrequency target minimally invasive thermocoagulation for lumbar disc herniation	Journal of Henan University (Medical Edition)
939	Kemei Wu	2009	Observation on the treatment of lumbar disc herniation by radiofrequency thermocoagulation combined with ozone ablation	Chinese Journal of Rehabilitation Medicine
940	Jibo Liu	2009	Clinical observation of radiofrequency thermocoagulation combined with ozone therapy for intervertebral discogenic low back pain	First Guizhou Orthopedics Forum 2009
941	Jianping Wu	2009	Clinical observation of ozone injection combined with radiofrequency thermocoagulation in the treatment of lumbar disc herniation	/
942	G.Kvarstein	2009	A randomized double-blind controlled trial of intra-annular radiofrequency thermal disc therapy--a 12-month follow-up	Pain
943	R.Chou	2009	Nonsurgical interventional therapies for low back pain: a review of the evidence for an American Pain Society clinical practice guideline	Spine (Phila Pa 1976)
944	Laifen Xie	2009	Clinical observation and nursing of radiofrequency target thermocoagulation for lumbar disc herniation	Journal of Hubei University of Traditional Chinese Medicine
945	Laifen Xie	2009	Clinical observation and nursing of radiofrequency target thermocoagulation for lumbar disc herniation	Journal of Hubei University of Traditional Chinese Medicine
946	Zhonghua Wang	2009	Study on radiofrequency thermocoagulation combined with ozone interventional therapy for lumbar disc herniation	Chinese Journal of Rehabilitation Medicine
947	Xiaolin Yang	2009	Clinical observation of 8 cases of cervical disc herniation treated by bipolar radiofrequency thermocoagulation combined with intra-disk ozone dissolution	Journal of Nantong University (Medical Edition)
948	Xiaolin Yang	2009	Observation on the treatment of lumbar disc herniation by bipolar radiofrequency thermocoagulation combined with intra-disk ozone dissolution	Chongqing Medical
949	Dongping Liao	2009	Target selection of radiofrequency thermocoagulation for lumbar disc herniation	Journal of the Neck and Back Pain
950	Yuying He	2009	Clinical observation and nursing of radiofrequency thermocoagulation ablation for lumbar disc herniation	Contemporary Nurses: Special Edition
951	Yuying He	2009	Clinical observation and nursing of radiofrequency thermocoagulation ablation for lumbar disc herniation	The Contemporary Nurse (Specialist Edition)
952	Chengfu Wu	2009	Radiofrequency target minimally invasive thermocoagulation for lumbar disc herniation	Journal of Henan University, Medical Edition
953	Jianping Wu	2009	Clinical observation of ozone injection combined with radiofrequency thermocoagulation in the treatment of lumbar disc herniation	/
954	R.Chou	2009	Nonsurgical Interventional Therapies for Low Back Pain A Review of the Evidence for an American Pain Society Clinical Practice Guideline	Spine
955	Lixue Yang	2008	Clinical observation of the immediate retraction effect of nucleus pulposus under CT-guided radiofrequency thermocoagulation for lumbar disc herniation	Chinese bone injuries
956	Longwang Tan	2008	Observation on the efficacy of CT-guided radiofrequency thermocoagulation in treating cervical disc herniation	Proceedings of the 2008 Academic Conference of the Chinese Association of Integrated Traditional and Western Medicine on Spinal Medicine
957	Feng Xu	2008	Comparison of two different approaches of percutaneous intervertebral disc radiofrequency ablation for lumbar disc herniation	/
958	Suoliang Wang	2008	Application of radiofrequency thermocoagulation target ablation in cervical and lumbar disc herniation	Journal of Xi 'an Jiaotong University (Medical Edition)
959	Yingjun Yang	2008	Observation on the efficacy of 83 cases of lumbar disc herniation treated by hyperosmotic saline injection combined with radiofrequency thermocoagulation	Journal of Guangdong Medical College
960	Zhiping Sun	2008	CT guided target radiofrequency thermocoagulation was used to treat 86 cases of lumbar disc herniation	Chinese Journal of Traditional Chinese Medicine on Orthopedics
961	Lixue Yang	2008	Clinical observation of the immediate retraction effect of nucleus pulposus under CT-guided radiofrequency thermocoagulation for lumbar disc herniation	Chinese bone injuries
962	Lixue Yang	2008	Clinical observation of radiofrequency thermocoagulation in the treatment of cervical and lumbar disc herniation	Chinese Society of Integrated Traditional Chinese and Western Medicine Spinal Medicine Professional Committee 2008 Academic Conference
963	Shujun Li	2008	Nursing of radiofrequency thermocoagulation and ozone ablation for lumbar disc herniation	Everyone is healthy (Medical Journal)
964	Jingdong Dang	2008	Clinical observation of radiofrequency thermocoagulation target ablation combined with ozone injection in the treatment of lumbar disc herniation	Journal of Clinical Pain Management
965	Qingfan Zeng	2008	Clinical comparison of ozone combined radiofrequency therapy for intervertebral disc herniation	Chinese Journal of Pain Medicine
966	Zhiping Sun	2008	CT guided target radiofrequency thermocoagulation was used to treat 86 cases of lumbar disc herniation	Chinese Journal of Traditional Chinese Medicine on Orthopedics
967	Ling Zhou	2008	Application of radiofrequency thermocoagulation target ablation in lumbar disc herniation	Proceedings of the 15th National Academic Experience Exchange Conference on Cervical, Shoulder, Waist and Leg Pain
968	Kemei Wu	2008	Radiofrequency thermocoagulation combined with ozone ablation for cervical disc herniation	China recovers
969	Jingdong Dang	2008	Clinical observation of radiofrequency thermocoagulation target ablation combined with ozone injection in the treatment of lumbar disc herniation	Journal of Clinical Pain Management
970	Yingjun Yang	2008	Observation on the efficacy of 83 cases of lumbar disc herniation treated by hyperosmotic saline injection combined with radiofrequency thermocoagulation	Journal of Guangdong Medical College
971	Lixue Yang	2008	Clinical observation of the immediate retraction effect of nucleus pulposus under CT-guided radiofrequency thermocoagulation for lumbar disc herniation	Chinese bone injuries
972	Lixue Yang	2008	Clinical observation of the immediate retraction effect of nucleus pulposus under CT-guided radiofrequency thermocoagulation for lumbar disc herniation	Chinese bone injuries
973	Lixue Yang	2008	Clinical observation of radiofrequency thermocoagulation in the treatment of cervical and lumbar disc herniation	Proceedings of the 2008 Academic Conference of the Chinese Association of Integrated Traditional and Western Medicine on Spinal Medicine
974	Qingfan Zeng	2008	Clinical comparison of ozone combined with radiofrequency therapy for intervertebral disc herniation	Chinese Journal of Pain Medicine
975	Zhiping Sun	2008	CT guided target radiofrequency thermocoagulation was used to treat 86 cases of lumbar disc herniation	Chinese Journal of Traditional Chinese Medicine on Orthopedics
976	Zhiping Sun	2008	CT guided target radiofrequency thermocoagulation was used to treat 86 cases of lumbar disc herniation	Chinese Journal of Traditional Chinese Medicine on Orthopedics
977	Kemei Wu	2008	Radiofrequency thermocoagulation combined with ozone ablation for cervical disc herniation	China recovers
978	Jingdong Dang	2008	Clinical observation of radiofrequency thermocoagulation target ablation combined with ozone injection in the treatment of lumbar disc herniation	Journal of Clinical Pain Management
979	Longwang Tan	2007	Observation on the efficacy of CT-guided radiofrequency thermocoagulation in treating cervical disc herniation	American Journal of International Trauma
980	Zhiping Sun	2007	Clinical observation of radiofrequency thermocoagulation in the treatment of intervertebral disc herniation	Proceedings of the 2007SICOT International Orthopaedic Surgery Congress (SICOT-SIROT SHANGHAI CONGRESS 2007)
981	Hong Jiang	2007	Experimental and clinical application of the effect of radiofrequency thermocoagulation on intradiscal pressure in cervical disc	/
982	D.Nezer	2007	Percutaneous discectomy and intradiscal radiofrequency thermocoagulation for low back pain: evaluation according to the best available evidence	Harefuah
983	Qunhui Liu	2006	Clinical observation of radiofrequency thermocoagulation for intervertebral disc source lumbago	Journal of Hubei University of Nationalities: Medical Edition
984	Lixue Yang	2006	Clinical observation of radiofrequency thermocoagulation puncture technique for intervertebral disc herniation	Chinese Journal of Traditional Chinese Medicine on Orthopedics
985	Lixue Yang	2006	Clinical observation of radiofrequency thermocoagulation puncture technique for intervertebral disc herniation	Chinese Journal of Traditional Chinese Medicine on Orthopedics
986	Xiugao Yao	2006	Discussion on the treatment of lumbar disc herniation by radiofrequency thermocoagulation target ablation	Journal of Clinical Pain Management
987	Qunhui Liu	2006	Clinical observation of radiofrequency thermocoagulation for intervertebral disc source lumbago	Journal of Hubei University of Nationalities (Medical Edition)
988	Xiugao Yao	2006	Discussion on the treatment of lumbar disc herniation by radiofrequency thermocoagulation target ablation	Journal of Clinical Pain Management
989	Qunhui Liu	2006	Clinical observation of radiofrequency thermocoagulation for intervertebral disc source lumbago	Journal of Hubei University of Nationalities, Medical Edition
990	Qunhui Liu	2006	Clinical observation of radiofrequency thermocoagulation for intervertebral disc source lumbago	Journal of Hubei University of Nationalities (Medical Edition)
991	Jin Jiang	2005	Clinical observation of 40 cases of discogenic low back pain treated by radiofrequency thermocoagulation (IDET)	Chinese Journal of Pain Medicine
992	Jin Jiang	2005	Clinical observation of 40 cases of discogenic low back pain treated by radiofrequency thermocoagulation (IDET)	Chinese Journal of Pain Medicine
993	Jin Jiang	2005	Clinical observation of 40 cases of discogenic low back pain treated by radiofrequency thermocoagulation (IDET)	Chinese Journal of Pain Medicine
994	Hongyi Lin	2005	Clinical observation of percutaneous radiofrequency thermocoagulation for intervertebral discogenic low back pain	6th Annual meeting of Chinese Medical Association Pain Branch
995	Hongqian Zhu	2005	Observation on the efficacy of radiofrequency thermocoagulation in treating chronic lumbar facet joint disorder syndrome	Chinese Journal of Pain Medicine
996	Jin Jiang	2005	Clinical observation of 40 cases of discogenic low back pain treated by radiofrequency thermocoagulation (IDET)	Chinese Journal of Pain Medicine
997	W.S.Oh	2004	A randomized controlled trial of radiofrequency denervation of the ramus communicans nerve for chronic discogenic low back pain	Clin J Pain
998	Jin Jiang	2003	Comparison of radiofrequency thermocoagulation with small needle knife release for lumbar and sacral pain with a single method	Chinese Journal of Clinical Rehabilitation
999	Zuowei Shi	2003	Clinical observation of the influence of lumbar canal and extraluminal lesions on lower limb symptoms	Chinese Journal of International Medicine
1000	O.Erçelen	2003	Radiofrequency lesioning using two different time modalities for the treatment of lumbar discogenic pain: a randomized trial	Spine (Phila Pa 1976)
1001	Jin Jiang	2003	Comparison of radiofrequency thermocoagulation with small needle knife release for lumbar and sacral pain with a single method	Chinese Journal of Clinical Rehabilitation
1002	J.Hildebrandt	2001	Relevance of nerve blocks in treating and diagnosing low back pain - is the quality decisive?	Schmerz
1003			Appendix: List of information retrieval courses in Yunnan Medical Information Institute from 1987 to 1999	(Tables of Yunnan Medical Information Institute [1979-1999])
1004			Annex 5: List of core journal papers of Qianfo Mountain Hospital, Shandong Province (2000-2009)	Annals of Qianfo Mountain Hospital, Shandong Province (2000-2009)
1005			Chapter VI Scientific research	Annals of Tianjin Medical University General Hospital 1946-2006
1006			Section 5 Lichuan Federation of Industry and Commerce (General Chamber of Commerce)	Lichuan City Annals (1986-2003)
1007			4. Papers and monographs	Annals of the First Affiliated Hospital of Henan University (1984-2009)
1008			Section 3 Academic works	Zhucheng City Health Chronicle
1009			Section-Research	Annals of Xintai People's Hospital
1010			Section 5 International academic exchange and paper publication	Annals of Changsha First Hospital (1986-2009)
1011			Section VI. Papers	Annals of Qingyang Central Hospital (1984-2005)
1012			Section 2 Integration of Traditional Chinese and Western medicine	Beijing Fangshan District Health Chronicle
1013			Section 2. Implementing policies	Tongzhi of Ningxia, Ethnic and Religious Volume (21)
1014			main body	Science and Technology Heroes of Jiangsu (continued)
1015			Section 3 Academic Papers	Annals of Jingzhou Central Hospital (2000-2010)
1016			Section 3 Academic works and papers	Annals of Xinjiang Uygur Autonomous Region People's Hospital
1017			Section 1 Medical quality management	Annals of People's Hospital of Luliang City, Shanxi Province (1971-2007)
1018			appendix	Science and Technology Annals of Panzhihua City (1986-2005)
1019			Chapter III Scientific research achievements	Annals of Zaozhuang Municipal Hospital (1958-2008)
1020			Chapter 21 List of papers published in provincial-level and above journals from 1982 to 1999	Annals of Xiangtan Central Hospital (1900-2000)
1021			(4) People's communes, districts and multiple systems	Zhang Jintown Annals
1022			Chapter three, the list of characters	Anyang City Annals (1988-2000), Volume II
1023			Section I. Health	Annals of Jilin University Hospital of Sino-Japanese Friendship (1949-2009)
1024			Section 3 Technological innovation	Annals of Wujin People's Hospital
1025			Section 3. Medical standards	Annals of Yangquan First People's Hospital (1948-2008)
1026			Section I Diagnostic techniques	Shandong First Health Annals (1986-2005)
1027			Excellent paper selection	Zhengzhou Annals, Volume 4 (1991-2000)
1028			Section 2. Therapeutic techniques	Shandong Provincial Health Annals (1986-2005)
1029			Section 1. Zhucheng People's Hospital	Zhucheng City Health Chronicle
1030			Section I. Scientific research	Zhangye People's Hospital Annals, Vol. 1 (1996.5-2006.5)
1031			Section 9. Papers	Jining First People's Hospital Charter
1032			1. Scientific research project approval	Annals of Wujin People's Hospital
1033			Section 11 Rehabilitation Section	Annals of the First Hospital of Danjiangkou City (1951-2011)
1034			2. Institute-level scientific and technological progress award	Annals of Gaotang County People's Hospital (Annals of Gaotang County People's Hospital affiliated to Jining Medical College) (1947-2010)
1035			Section 3 Main scientific and technological achievements in Weidong District	Science and Technology Annals of Weidong District, Pingdingshan City
1036			Lingbi section of Provincial Road 302	Lingbi County traffic chronicle
1037			Section 4. Traditional Chinese medicine techniques	Zhucheng City Health Chronicle
1038			Section 2 Familiarity with the City Hospital of Traditional Chinese Medicine	Zhucheng City Health Chronicle
1039			2. Publish papers	Annals of Wujin People's Hospital
1040			Section I. Overview	Zibo Central Hospital chronicle
1041			Section 1. Introduction and development of Western medicine	Zhucheng City Health Chronicle
1042			chronicle of events	Annals of Wujin People's Hospital
1043			Section 2 Medical technology and medical activities	Qinhuangdao City Annals
1044			Section II Clinical Departments	Guangxi Medical University chronicle
1045			Paid study	Annals of Xiangfan Central Hospital (3) (1999-2008)
1046			Second, business learning	Annals of Gaotang County People's Hospital (Annals of Gaotang County People's Hospital affiliated to Jining Medical College) (1947-2010)
1047			Section 6. Publish papers in provincial-level or higher journals	Zhoushan People's Hospital Annals
1048			Section 2 New business and new technology projects	Annals of the First People's Hospital of Tianmen City (1950.6-2004.6)
1049			Section 3 Medical research	Wujiang Health Records
1050			Section 3 Academic Papers	Tengzhou Health Annals (1985-2005)
1051			The first, chronology	Annals of the First Hospital of Danjiangkou City (1951-2011)
1052			Section 3 Academic Papers	Annals of the First People's Hospital of Tianmen City (1950.6-2004.6)
1053			Chapter 13, Nursing system	Annals of Qianfo Mountain Hospital, Shandong Province (2000-2009)
1054			1. Articles published in the journal since 1986	Annals of Xiangfan Central Hospital (2)
1055			2. Selection of media publicity reports	Annals of Pingliang Second People's Hospital
1056			Section II. Clinical	Xilin Gol League Health Chronicle
1057			Section 4 Medical, teaching and scientific research work	Yunyang Medical College Annals
1058			Iv. Publication of papers in provincial-level and above journals from 1956 to 2000	Annals of Jiangsu Northern People's Hospital
1059			(14) Education and scientific research	Annals of Wuxi Second People's Hospital
1060			appendix	Annals of Qianfo Mountain Hospital, Shandong Province
1061			Section 4 Academic Papers	Annals of Taihe Hospital
1062			New technologies and projects introduced and developed by Quzhou People's Hospital from 1986 to 2007	Annals of Quzhou Central Hospital, Quzhou People's Hospital (1948-2007)
1063			Section 3 In-hospital technical progress award	Annals of Fenyang Hospital, Shanxi Province
1064			Section 4. Diagnostic and nursing techniques	Longyan City Annals, Volume 3
1065			Western medicine	Xinxiang City Annals (1986-2000), Volume II
1066			Section 3 Scientific research papers	Annals of Jingmen First People's Hospital
1067			Section 2 Scientific research achievements and national patents over the years	Zhengzhou San Yi Annals (1928-2008)
1068			Section III. In-hospital technical advancement awards (2000-2007)	Annals of Fenyang Hospital, Shanxi Province, 1916-2007
1069			Section 1 Clinical subjects	Volume 5 of the History of Baotou City
1070			Section 5. Works and papers	Annals of Yichun People's Hospital, Jiangxi Province (1937-2007)
1071			Section 2 Publication of the paper	Annals of Wujin People's Hospital
1072			Section 1. Public hospitals and clinics	Shandong Provincial Health Annals (1986-2005)
1073			appendix	Annals of Xiaoshan First People's Hospital
1074			Section 1 Zhoushan People's Hospital	Zhoushan City Health Chronicle
1075			Appendix 3 Scientific and technological achievement award-winning projects of Yuhang District (county, city) from 1978 to 2002	Science and Technology Annals of Yuhang District
1076			Section II. Western medicine	Haikou City Annals, Volume II
1077			Section 2 Clinical Medicine	Baotou Science and Technology Chronicle
1078			Summary of published papers (1990-2000)	Annals of Jinchuan Hospital
1079			Section 3 Other scientific research achievements	Cangzhou Annals, Volume 4
1080			4. Papers	Annals of Yizheng People's Hospital
1081			Section 2. Ward	Annals of Xiaoshan First People's Hospital
1082			2. Projects that have won the Science and Technology Progress Award in Changzhi City over the years	Science and Technology Annals of Changzhi City (1986-2005)
1083			Section two: medical, teaching and scientific research work	Annals of the First Hospital of Danjiangkou City
1084			Section 9, chronology of events	Cangzhou city Annals
1085			Section 1. Public hospitals and clinics	Shandong Provincial Health Annals (1986-2005)
1086			Section 9. Papers	Jining First People's Hospital Charter
1087			Section 2. Departmental care	Wuxi First People's Hospital chronicle
1088			Chapter I. Health	Mohe County Annals, 1991-2005
1089			Chapter X Medical Technology	Annals of Jiaonan People's Hospital 1950-2010
1090			2. Projects that have won the Science and Technology Progress Award in Changzhi City over the years	Science and Technology Annals of Changzhi City (1986-2005)
1091			Section 20 Township health centers have been closed	Zhucheng City Health Chronicle
1092			Section II. Western medicine	Puyang City Annals, Volume 5
1093			Section 4 Medical management	Annals of Hefei First People's Hospital, 1954-2004
1094			Section 4. Works and papers	Zibo Central Hospital chronicle
1095			Section 4 Medical, teaching and scientific research work	Zhucheng City Health Chronicle
1096			Section III. Departments	Annals of Guangzhou First People's Hospital
1097			Section 4. Patents	Qinhuangdao Science and Technology Annals
1098			Section 4. Works and papers	Zibo Central Hospital chronicle
1099			chronicle of events	Shihezi People's Hospital Annals
1100			New technologies and new projects	Annals of Danyang People's Hospital
1101			Section V. Health care	Shandong Provincial Health Annals
1102			Section I Clinical Departments	Annals of Heping Hospital affiliated to Changzhi Medical College
1103			I. Papers	Annals of Danyang People's Hospital
1104			2. Scientific research achievements	Annals of Wujin People's Hospital
1105			Section II. Western medicine	Guilin City Annals, Volume 1, 1991-2005
1106			Section 2 Scientific research	Annals of Xiaoshan First People's Hospital
1107			Section II. Western medicine	Annals of Jiang 'an District (Volume II)
1108			2. Surgical system	Annals of Yijishan Hospital, Anhui Medical University, 1888-2008
1109			Section I Status of scientific and technological development	Annals of Heping Hospital affiliated to Changzhi Medical College
1110			Section I. Scientific research	Annals of Jiuquan People's Hospital
1111			Section 2 Medical research	Huaiyin City Health Chronicle
1112			Section VI. Neurology	Annals of Guangzhou First People's Hospital
1113			Section 1 Discipline construction and personnel training	Annals of Nanchong Central Hospital (1937-2006)
1114			Section I Clinical Departments	Annals of Heping Hospital affiliated to Changzhi Medical College
1115			Section II. Western medicine	Guilin City Annals, Volume II (1991-2005)
1116			Section 2. Development of therapeutic techniques	Tengzhou Health Annals (1985-2005)
1117			Section 1 Department setup	Annals of Fangcao Lake Hospital
1118			Section 2. Academic activities	Annals of Wafangdian Central Hospital
1119			13. Town hospitals and health centers	Taishan Health Chronicle
1120			2. Western medicine	Mianyang City Annals (1840-2000)
1121			Section II Clinical Departments	Zaozhuang Municipal Hospital
