# Supplementary material for: Efficacy and safety of radiofrequency thermocoagulation target therapy for lumbar disc herniation: a systematic review
Source: Front Surg. 2025 Dec 2;12:1722318. doi: 10.3389/fsurg.2025.1722318 (PMC12705556; doi:10.3389/fsurg.2025.1722318)
Supplement: Supplementary file 2 [file Table2.xlsx]

## Sheet: Sheet1
Serial number	Author and Year	Title	Journal	Source
1	Ming Lei2013	Experience of Combined Ozone and Radiofrequency Thermocoagulation with Selective Nerve Root Block in the Treatment of Lumbar Disc Herniation	Journal of Neck and Low Back Pain	Sinomed
2	Yuming Chen2013	The Effect of Percutaneous Targeted Radiofrequency Thermocoagulation Combined with Transforaminal Ozone Injection in the Treatment of Lumbar Intervertebral Disc Herniation	Chinese Journal of Gerontology	Sinomed
3	Bo Nian2013	Clinical Comparative Study on the Treatment of Lumbar Disc Herniation with Ozone Combined with Radiofrequency	Chinese Medical Engineering	Sinomed
4	Li Wang2011	Ozone Combined with Targeted Radiofrequency Thermocoagulation for the Treatment of Lumbar Intervertebral Disc Protrusion	Chinese Journal of Pain Medicine	Sinomed
5	Fuwen Pan2010	Radiofrequency thermocoagulation combined with Qiangyao Huoxue Decoction in the treatment of lumbar intervertebral disc protrusion	Chongqing Medicine	Sinomed
6	Changcun Shao2023	Analysis of the Therapeutic Effect of Minimally Invasive Interventional Radiofrequency Thermocoagulation Combined with Ozone in the Treatment of Lumbar Disc Herniation with Radiofrequency	Healthy women	Wanfang Data Knowledge Platform
7	Qiuan Mei2023	Observation on the Therapeutic Effect of Targeted Radiofrequency Thermocoagulation Combined with Medical Ozone and Tongbi Decoction in the Treatment of Lumbar Disc Herniation	Journal of Integrated Traditional Chinese and Western Medicine	Wanfang Data Knowledge Platform
8	Haijun Liu2023	The Therapeutic Value of Ozone Combined with Radiofrequency Thermocoagulation in the Treatment of Lumbar Disc Herniation	Journal of Medical Imaging	Wanfang Data Knowledge Platform
9	HengChao Luo2022	Clinical Comparative Study on Radiofrequency Thermocoagulation Targeting Technique Combined with Ozone Disintegration and Radiofrequency Thermocoagulation Targeting Technique in the Treatment of Lumbar Disc Herniation	Henan Journal of Surgery	Wanfang Data Knowledge Platform
10	Jingyi Wei2022	Clinical Efficacy of Targeted Radiofrequency Thermocoagulation Combined with Ozone Discectomy in the Treatment of Lumbar Disc Herniation (LDH)	World Latest Medical Information Abstracts	Wanfang Data Knowledge Platform
11	Jinyi Huang2021	Clinical Efficacy of Targeted Radiofrequency Thermocoagulation Combined with Ozone Discectomy in the Treatment of Lumbar Disc Herniation	Chinese Journal of Clinical Physicians	Wanfang Data Knowledge Platform
12	WenYi Gu2021	Observation on the Clinical Effect of Radiofrequency Thermocoagulation Combined with Ozone Ablation in the Treatment of Lumbar Disc Herniation	Healthy women	Wanfang Data Knowledge Platform
13	Guanlin Lin2021	The Effect of Percutaneous Radiofrequency Targeted Thermocoagulation Combined with Ozone Disintegration on Nucleus Pulposus Retraction and Inflammatory Response in Patients with Lumbar Disc Herniation	Chinese and Foreign Medical Research	Wanfang Data Knowledge Platform
14	Qing Zhang2021	The Effect of Ozone Disintegration Combined with Radiofrequency Thermocoagulation Targeting Therapy on Patients with Lumbar Disc Herniation	Chinese Min Kang Medicine	Wanfang Data Knowledge Platform
15	Wenfu Zhang2021	Clinical Efficacy of Targeted Radiofrequency Thermocoagulation Combined with Ozone Discectomy in the Treatment of Lumbar Disc Herniation	Extraordinarily healthy	Wanfang Data Knowledge Platform
16	Xijuan Wu2021	Observation on the Effect of Radiofrequency Thermocoagulation Combined with Ozone Ablation in the Treatment of Lumbar Disc Herniation	Extraordinarily healthy	Wanfang Data Knowledge Platform
17	Jingbin Wu2021	The Application Effect of Ozone Combined with Radiofrequency Thermocoagulation in Elderly Patients with Lumbar Disc Herniation	Journal of Clinical Research	Wanfang Data Knowledge Platform
18	Renhuan Wang2020	Analysis of the Therapeutic Effect of Targeted Radiofrequency Thermocoagulation Combined with Modified Taohong Siwu Decoction in the Treatment of Qi Stagnation and Blood Stasis Type Lumbar Disc Herniation	Friend of Health	Wanfang Data Knowledge Platform
19	Guofu Li2020	Observation on the Therapeutic Effect of Radiofrequency Thermocoagulation Combined with Ozone Ablation in the Treatment of Inclusive Far Lateral Lumbar Disc Herniation	World Latest Medical Information Abstracts (Continuous Electronic Journal)	Wanfang Data Knowledge Platform
20	Zongjun Quan2020	Clinical Efficacy of Targeted Radiofrequency Thermocoagulation Combined with Ozone Ablation in the Treatment of Lumbar Disc Herniation: A Discussion	Medical care at home and abroad	Wanfang Data Knowledge Platform
21	Lili Wu2020	Clinical Analysis of Radiofrequency Thermocoagulation Combined with Ozone Injection in the Treatment of Lumbar Disc Herniation	China Medical Device Information	Wanfang Data Knowledge Platform
22	Lei Feng2020	The influence of ozone combined with radiofrequency thermocoagulation on the clinical efficacy of lumbar disc herniation and the effect of postoperative nucleus pulposus retraction	Journal of Neck and Low Back Pain	Wanfang Data Knowledge Platform
23	Hongguang Yu2020	Clinical Efficacy of Percutaneous Radiofrequency Thermocoagulation at the Disc Target Point in the Treatment of Lumbar Disc Herniation	Guangdong Medicine	Wanfang Data Knowledge Platform
24	Zun Wei2019	The influence of monopolar radiofrequency target thermal coagulation combined with ozone ablation on postoperative pain degree and JOA score in patients with lumbar disc herniation	Modern medical imaging	Wanfang Data Knowledge Platform
25	Bo Zhao2019	Clinical Analysis of Radiofrequency Thermocoagulation Combined with Ozone Ablation in the Treatment of Lumbar Disc Herniation	Essential Reading for Health	Wanfang Data Knowledge Platform
26	Liqun Du2019	Observation on the Effect of C-arm Guided Radiofrequency Targeted Thermal Coagulation Combined with Ozone Ablation in the Treatment of Lumbar Disc Herniation	Chinese Min Kang Medicine	Wanfang Data Knowledge Platform
27	Chengzhe Cao2019	Clinical Effect of Medical Ozone Disk Injection Combined with Radiofrequency Targeted Thermal Coagulation in the Treatment of Lumbar Intervertebral Disc Herniation	World Latest Medical Information Abstracts (Continuous Electronic Journal)	Wanfang Data Knowledge Platform
28	Lijun Cui2019	Clinical Effect of Radiofrequency Thermocoagulation Combined with Ozone Ablation in the Treatment of Lumbar Disc Herniation	Diabetes World	Wanfang Data Knowledge Platform
29	Xingfu Jiang2019	Clinical Efficacy of Traditional Chinese Medicine Manipulation Combined with Radiofrequency Thermocoagulation in the Treatment of Lumbar Intervertebral Disc Herniation and Its Impact on Inflammatory Factors	Journal of Integrated Traditional and Western Medicine on Cardiovascular Diseases (Electronic Edition)	Wanfang Data Knowledge Platform
30	Chaolin Yu2019	Clinical Analysis of Radiofrequency Thermocoagulation Combined with Ozone Ablation in the Treatment of Lumbar Disc Herniation	Dietary health care	Wanfang Data Knowledge Platform
31	Xin Xu2018	Analysis of the Clinical Effect of Radiofrequency Thermocoagulation Combined with Ozone Injection in the Treatment of Lumbar Disc Herniation	Medical Theory and Practice	Wanfang Data Knowledge Platform
32	Zhengang Zhai2018	Clinical Effect Analysis of Radiofrequency Thermocoagulation Combined with Ozone Ablation in the Treatment of Lumbar Disc Herniation	Dietary health care	Wanfang Data Knowledge Platform
33	Haibao Tian2018	The Therapeutic Effect of Minimally Invasive Interventional Radiofrequency Thermocoagulation Combined with Ozone Therapy for Lumbar Intervertebral Disc Herniation	Electronic Journal of Clinical Medical Literature	Wanfang Data Knowledge Platform
34	Yande Wang2018	Observation on the Therapeutic Effect of Combined Radiofrequency Thermocoagulation and Ozone Ablation in the Treatment of Lumbar Disc Herniation	Gansu Science and Technology	Wanfang Data Knowledge Platform
35	Bolong Lin2018	Clinical Research on the Treatment of Lumbar Intervertebral Disc Herniation with Modified Duhuo Jisheng Decoction Combined with Radiofrequency Targeted Thermal Coagulation	Traditional Medicine in the Asia-Pacific Region	Wanfang Data Knowledge Platform
36	Paizhou Zhu2018	A Study on the Effect of Combined Application of Percutaneous Radiofrequency Targeted Thermal Coagulation and Ozone Ablation in the Treatment of Lumbar Disc Herniation	Chinese Medicine for Disability and Rehabilitation	Wanfang Data Knowledge Platform
37	Weiguo Zhang2018	The Efficacy of PLDD Combined with Radiofrequency Thermocoagulation in the Treatment of Lumbar Disc Herniation and Its Impact on Serum 6-keto-PGE1α, PLA2, and M-ENK Levels	Journal of Clinical and Experimental Medicine	Wanfang Data Knowledge Platform
38	Yunqiang Cui2018	Study on the Treatment of Lumbar Disc Herniation with Modified Duhuo Jisheng Decoction Combined with Radiofrequency Thermocoagulation and Its Effect on Serum TNF-α and IL-1β Levels in Patients	Traditional Medicine in the Asia-Pacific Region	Wanfang Data Knowledge Platform
39	Zheng Lei2017	The Impact of Radiofrequency Thermocoagulation Combined with Ozone Therapy on Pain and Living Ability of Patients with Lumbar Disc Herniation	Clinical medical research and practice	Wanfang Data Knowledge Platform
40	Qiuan Mei2017	Study on the Therapeutic Effect of Targeted Radiofrequency Thermocoagulation Combined with Modified Tao Hong Si Wu Decoction in the Treatment of Qi Stagnation and Blood Stasis Type Lumbar Disc Herniation	Journal of Integrated Traditional Chinese and Western Medicine	Wanfang Data Knowledge Platform
41	Yubing Liang2017	Observation on the Therapeutic Effect of CT-Guided Radiofrequency Target Thermal Coagulation Combined with Ozone Ablation in the Treatment of Lumbar Disc Herniation	Frontiers of Medicine	Wanfang Data Knowledge Platform
42	Xuezhong Du2017	Observation on the Clinical Efficacy of Bipolar Radiofrequency Targeted Thermal Coagulation Combined with Ozone Ablation in the Treatment of Lumbar Disc Herniation	Tianjin University of Traditional Chinese Medicine	Wanfang Data Knowledge Platform
43	Huichao Cao2017	Evaluation of the Effect of Double-Ozone Ablation Combined with Radiofrequency Thermocoagulation in the Treatment of Lumbar Disc Herniation	Clinical medical research and practice	Wanfang Data Knowledge Platform
44	Qi Sun2017	A Study on the Effect of Percutaneous Targeted Radiofrequency Thermocoagulation Combined with Ozone Disintegration in the Treatment of Lumbar Disc Herniation	Contemporary Medical Forum	Wanfang Data Knowledge Platform
45	Zunzhang Liu2017	Clinical Study on the Treatment of Lumbar Disc Herniation with Radiofrequency Thermocoagulation Combined with Ozone Nucleolysis	Imaging Research and Medical Applications	Wanfang Data Knowledge Platform
46	Longtai Ren2017	Clinical Analysis of Minimally Invasive Treatment of Lumbar Disc Herniation with Radiofrequency Combined with Ozone	Contemporary Clinical Medical Journal	Wanfang Data Knowledge Platform
47	Fusheng Han2016	Analysis of the Comparative Efficacy of Percutaneous Lumbar Discectomy and Radiofrequency Ablation Combined with Ozone Ablation in the Treatment of Lumbar Disc Herniation	Hebei Medicine	Wanfang Data Knowledge Platform
48	Zhonghua Yang2016	Clinical Analysis of 30 Cases of Lumbar Disc Herniation Treated with Ozone Disintegration Combined with Radiofrequency Thermocoagulation	Contemporary medicine	Wanfang Data Knowledge Platform
49	Lifei Yu2016	Observation on the Therapeutic Effect of CT-Guided Targeted Radiofrequency Thermocoagulation Combined with Low-Dose Collagenase in the Treatment of Lumbar Disc Herniation	World Latest Medical Information Abstracts (Continuous Electronic Journal)	Wanfang Data Knowledge Platform
50	Jun Tan2016	A Study on the Therapeutic Effect of Radiofrequency Combined with Small Needle Knife on Lumbar Disc Herniation	Journal of Medical Information	Wanfang Data Knowledge Platform
51	Shudong Dong2016	Observation on the Therapeutic Effect of CT-Guided Ozone Ablation Combined with Radiofrequency Thermocoagulation in the Treatment of Lumbar Disc Herniation	Massage and Rehabilitation Medicine	Wanfang Data Knowledge Platform
52	Shaozhong Lin2016	Radiofrequency thermocoagulation of protrusion target combined with pulsed radiofrequency regulation of nerve root for the treatment of lumbar disc herniation mainly presenting as radiculitis	Chinese Journal of Pain Medicine	Wanfang Data Knowledge Platform
53	Junsong Zhu2016	The Effects of Radiofrequency Targeted Thermal Coagulation on TNF-α and IL-1β in Peripheral Blood of Patients with Lumbar Disc Herniation	China Medical Guide	Wanfang Data Knowledge Platform
54	Hongjian Zhang2016	Clinical Discussion on the Treatment of Lumbar Disc Herniation with Radiofrequency Targeted Radiofrequency Thermocoagulation Combined with Ozone Ablation	Medical care at home and abroad	Wanfang Data Knowledge Platform
55	Xiaofeng He2016	Observation on the Therapeutic Effect of Radiofrequency Thermocoagulation Combined with Small Needle Knife in the Treatment of Lumbar Disc Herniation	Journal of Medical Information	Wanfang Data Knowledge Platform
56	Fuchao He2016	Clinical Research on the Treatment of Lumbar Intervertebral Disc Herniation with Jinghuangqiao Xianfang Combined with Radiofrequency Thermocoagulation	Hebei Journal of Traditional Chinese Medicine	Wanfang Data Knowledge Platform
57	Jieyun Huang2015	Clinical Application of Targeted Radiofrequency Thermocoagulation Combined with Ozone Ablation under DSA Guidance in the Treatment of Lumbar Disc Herniation	Continuing medical education in China	Wanfang Data Knowledge Platform
58	Yi Guo2015	Clinical Application of Targeted Radiofrequency Combined with Ozone Ablation Followed by Computerized Three-Dimensional Traction in the Treatment of Lumbar Disc Herniation	Journal of Medical Information	Wanfang Data Knowledge Platform
59	Zhifang Fan2015	Combined treatment of lumbar disc herniation with radiofrequency thermocoagulation and selective nerve root block	Continuing medical education in China	Wanfang Data Knowledge Platform
60	Zhenling Yang2015	Analysis of the Therapeutic Effect of Ozone Combined with Radiofrequency in the Treatment of Lumbar Disc Herniation	Medical Review	Wanfang Data Knowledge Platform
61	Yanbo Yu2015	Observation on the Clinical Efficacy of Targeted Radiofrequency Thermocoagulation in the Treatment of Adolescent Lumbar Disc Herniation	Contemporary medicine	Wanfang Data Knowledge Platform
62	Guohui Zhou2015	Observation on the Therapeutic Effect of CT-Guided Radiofrequency Thermocoagulation Combined with Ozone Ablation in the Treatment of Lumbar Disc Herniation	Chinese community physicians	Wanfang Data Knowledge Platform
63	Junfang Wu2015	Clinical Observation of 88 Cases of Lumbar Disc Herniation Treated by CT-Guided Radiofrequency Thermocoagulation Combined with Ozone Ablation	Journal of Clinical Research	Wanfang Data Knowledge Platform
64	Tao Liu2015	Analysis of the Therapeutic Effect of Radiofrequency Thermocoagulation Combined with Ozone Injection outside the Intervertebral Disc in the Treatment of Lumbar Disc Herniation	Tianjin Medical Journal	Wanfang Data Knowledge Platform
65	Fuchao He2015	The influence of radiofrequency thermocoagulation combined with traditional Chinese medicine therapy on the levels of serum IL-1β, MMP-3 and TNF-α in patients with lumbar intervertebral disc protrusion	Journal of Clinical Rational Drug Use	Wanfang Data Knowledge Platform
66	Fuchao He2015	The Impact of Radiofrequency Thermocoagulation Combined with Traditional Chinese Medicine Therapy on Symptoms and Prognosis of Patients with Lumbar Intervertebral Disc Herniation	Journal of Clinical Rational Drug Use	Wanfang Data Knowledge Platform
67	Haibo Jiang2014	Technical Comparison of Ozone Combined with Radiofrequency Targeted Thermal Coagulation and Percutaneous Lumbar Discectomy in the Treatment of Lumbar Disc Herniation	China's health industry	Wanfang Data Knowledge Platform
68	Lin Li2014	Observation on the Effect of Ozone Disintegration Combined with Radiofrequency Thermocoagulation in the Treatment of Lumbar Disc Herniation	World Latest Medical Information Abstracts (Continuous Electronic Journal)	Wanfang Data Knowledge Platform
69	Zhaobao Li2014	The Efficacy of Radiofrequency Thermocoagulation and Ozone Injection in Patients with Lumbar Disc Herniation and Its Significance in Electrophysiological Evaluation	Stroke and Neurological Disorders	Wanfang Data Knowledge Platform
70	Yuming Chen2013	The Effect of Percutaneous Targeted Radiofrequency Thermocoagulation Combined with Transforaminal Ozone Injection in the Treatment of Lumbar Disc Herniation	Chinese Journal of Gerontology	Wanfang Data Knowledge Platform
71	Tao Peng2013	Clinical Study on the Treatment of Lumbar Disc Herniation with Ozone Disintegration Combined with Radiofrequency Thermocoagulation	Traditional Chinese bone setting	Wanfang Data Knowledge Platform
72	Jinshan Zhang2013	Observation on the Therapeutic Effect of Collagenase Chemical Dissolution Combined with Radiofrequency Thermocoagulation in the Treatment of Lumbar Disc Herniation	World Latest Medical Information Abstracts (Electronic Edition)	Wanfang Data Knowledge Platform
73	Jie Zhang2013	Percutaneous Nucleus Pulposus Clamping Combined with Radiofrequency Thermocoagulation for the Treatment of Lumbar Disc Herniation with Radicular Pain	Chinese Journal of Pain Medicine	Wanfang Data Knowledge Platform
74	Di Gao2012	CT-Guided Radiofrequency Thermocoagulation Combined with Ozone Ablation for the Treatment of Lumbar Disc Herniation	Journal of Difficult Diseases	Wanfang Data Knowledge Platform
75	Lili Han2009	Clinical Study on the Treatment of Lumbar Disc Herniation with Radiofrequency Thermocoagulation Combined with Epidural Nerve Block	Journal of Chongqing Medical University	Wanfang Data Knowledge Platform
76	Xiaolin Yang2009	Observation on the Treatment of Lumbar Disc Herniation with Bipolar Radiofrequency Thermocoagulation Combined with Intradiscal Ozone Nucleolysis	Chongqing Medicine	Wanfang Data Knowledge Platform
77	Kemei Wu2009	Observation on the Treatment of Lumbar Disc Herniation with Radiofrequency Thermocoagulation Combined with Ozone Ablation	Chinese Journal of Rehabilitation Medicine	Wanfang Data Knowledge Platform
78	Tao Fan2017	Clinical Observation on the Treatment of Lumbar Disc Herniation with Radiofrequency Thermocoagulation Combined with Ozone Ablation	Guangdong Trace Element Science	CNKI
79	Tao Cheng2016	Clinical Observation of 60 Cases of Lumbar Disc Herniation Treated with Radiofrequency Thermocoagulation and Ozone Therapy	Shaanxi Medical Journal	CNKI
80	Xin Wang2016	Clinical Observation on the Treatment of Lumbar Disc Herniation with Bipolar Radiofrequency Minimally Invasive Surgery Combined with Small Needle Knife	Modern Drug Application in China	CNKI
81	Li Yang2016	Clinical Observation on the Treatment of Lumbar Disc Herniation with Minimally Invasive Intervention Guided by C-arm Combined with Spinal Manipulation and Core Muscle Group Stability Training	Journal of Hubei University of Chinese Medicine	CNKI
82	Yongkai Zhao2015	Clinical Observation of 168 Cases of Lumbar Disc Herniation Treated with Radiofrequency Thermocoagulation Combined with Ozone Ablation	Chinese Practical Medicine	CNKI
83	Yujie Sun2013	Clinical Observation on the Treatment of Lumbar Intervertebral Disc Herniation with Triple Therapy	Chinese Medical Guide	CNKI
84	Jinchun Shan2013	Clinical Observation of 51 Cases of Lumbar Disc Herniation Treated with Bushen Zhuanggu Formula Combined with Radiofrequency Thermocoagulation Targeted Therapy	Hebei Journal of Traditional Chinese Medicine	CNKI
85	Bohua Li2012	Clinical Observation on the Treatment of Lumbar Disc Herniation with CT-Guided Radiofrequency Thermocoagulation Combined with Ozone Ablation	Chinese Journal of Pain Medicine	CNKI
86	Jianping Wu2010	Clinical Observation on the Treatment of Lumbar Disc Herniation with Targeted Radiofrequency Thermocoagulation Combined with Ozone Injection	Chinese Journal of Pain Medicine	CNKI
87	ZhenYue Wang2021	Clinical Observation on the Treatment of Lumbar Disc Herniation with CT-Guided Radiofrequency Thermocoagulation Combined with Ozone Ablation	Chinese Science and Technology Journal Database (Full-text Version) - Medicine and Health Sciences	VIP
88	Dachun Li2015	Observation on the Clinical Efficacy of Nucleus Pulposus Ablation and Radiofrequency Targeted Thermal Coagulation in the Treatment of Lumbar Disc Herniation	Journal of Minimally Invasive Medicine	VIP
89	Sujeet Gautam 2011	Comparative evaluation of oxygen-ozone therapy and combined use of oxygen-ozone therapy with percutaneous intradiscal radiofrequency thermocoagulation for the treatment of lumbar disc herniation	Pain Pract	Pubmed
