# Supplementary material for: Efficacy and safety of radiofrequency thermocoagulation target therapy for lumbar disc herniation: a systematic review
Source: Front Surg. 2025 Dec 2;12:1722318. doi: 10.3389/fsurg.2025.1722318 (PMC12705556; doi:10.3389/fsurg.2025.1722318)
Supplement: Supplementary file 3 [file Table3.xlsx]

## Sheet: Essential information
serial number	Author and Year	Author	Year	Title	Journal	Source	Disease	Study type	Number of cases	Gender (Male/Female)		Intervening measure		Disease duration (years)		Treatment course	Outcome indicator	Adverse reactions/events		Memo
								Random/Queue	T/C	T	C	T	C	T	C			T	C	T	C
1	Ming Lei2013	Ming Lei	2013	Experience of Combined Ozone and Radiofrequency Thermocoagulation with Selective Nerve Root Block in the Treatment of Lumbar Disc Herniation	Journal of Neck and Low Back Pain	Sinomed	Lumbar Disc Herniation（LDH）	RCT	75/75	78/72		Ozone + radiofrequency target thermocoagulation combined with selective nerve root block + if there are two segments, repeat the above methods.	Ozone + radiofrequency target thermocoagulation + if there are two segments, repeat the above method.	3 months to 13 years			Visual Analogue Scale (VAS), MacNab evaluation method	There were no intraoperative or postoperative complications.		Among them, there were 8 cases of L3-4 intervertebral disc protrusion, 39 cases of L4-5 intervertebral disc protrusion, 36 cases of L5-S1 intervertebral disc protrusion, 62 cases of L4-5 and L5-S1 intervertebral disc protrusion, 3 cases of L3-4 and L4-5 intervertebral disc protrusion, and 2 cases of L3-4 and L5-S1 intervertebral disc protrusion.
2	Yuming Chen2013	Yuming Chen	2013	The Effect of Percutaneous Targeted Radiofrequency Thermocoagulation Combined with Transforaminal Ozone Injection in the Treatment of Lumbar Intervertebral Disc Herniation	Chinese Journal of Gerontology	Sinomed	Lumbar Disc Herniation（LDH）	RCT	45/45	25/20	26/19	Percutaneous target radiofrequency thermocoagulation + transforaminal ozone injection	Percutaneous target radiofrequency thermocoagulation	15.3±6.5	15.8±6.2		Visual AnalogueScale(VAS)	There were 2 cases of mild dizziness and 2 cases of nausea in each group, which did not affect the treatment and no special treatment was given. During the treatment period, there were no significant changes in blood and urine routine tests and liver and kidney functions in both groups. No serious complications such as nerve injury and infectious discitis occurred in either group.		There were 10 cases of L3/4 protrusion, 26 cases of L4/5 protrusion, and 9 cases of L5S1 protrusion; 38 cases were of the posterolateral type and 7 cases were of the paramedian type.	There were 11 cases of L3/4 protrusion, 25 cases of L4/5 protrusion, and 9 cases of L5S1 protrusion; 37 cases were of the posterolateral type and 8 cases were of the paramedian type.
3	Bo Nian2013	Bo Nian	2013	Clinical Comparative Study on the Treatment of Lumbar Disc Herniation with Ozone Combined with Radiofrequency	Chinese Medical Engineering	Sinomed	Lumbar Disc Herniation（LDH）	RCT	40/40	48/32		Ozone + radiofrequency thermocoagulation therapy	Ozone chemical nucleolysis therapy	6 months to 7 years			MacNab evaluation method	Not mentioned		Postoperative management: Follow the routine postoperative care for minimally invasive lumbar intervertebral disc surgery. Generally, no pain-relieving drugs are used.
4	Li Wang2011	Li Wang	2011	Ozone Combined with Targeted Radiofrequency Thermocoagulation for the Treatment of Lumbar Intervertebral Disc Protrusion	Chinese Journal of Pain Medicine	Sinomed	Lumbar Disc Herniation（LDH）	RCT	75/75	88/62		Ozone injection in the disc + target radiofrequency thermocoagulation	Ozone injection into the joint cavity	1.5 months to 14 years			MacNab evaluation method,Visual AnalogueScale(VAS)	The treatment process went smoothly. All patients maintained stable vital signs, with no cerebrospinal fluid leakage. No severe complications occurred after treatment, and no signs of nerve damage were observed.		There were 96 cases of single intervertebral disc protrusion and 54 cases of double intervertebral disc protrusion.
5	Fuwen Pan2010	Fuwen Pan	2010	Radiofrequency thermocoagulation combined with Qiangyao Huoxue Decoction in the treatment of lumbar intervertebral disc protrusion	Chongqing Medicine	Sinomed	Lumbar Disc Herniation（LDH）	RCT	30/30	38/22		Radiofrequency thermocoagulation combined with oral administration of Qiangliao Huoxue Decoction	Radiofrequency thermocoagulation + Diclofenac Enteric-coated Tablets	3 days to over 10 years		住院：3天-17天，平均11天	Visual AnalogueScale(VAS),The Evaluation Criteria for Lumbar and Back Pain Surgery by the Spine Group of the Chinese Orthopaedic Association	Not mentioned		Not mentioned	Not mentioned
6	Changcun Shao2023	Changcun Shao	2023	Analysis of the Therapeutic Effect of Minimally Invasive Interventional Radiofrequency Thermocoagulation Combined with Ozone in the Treatment of Lumbar Disc Herniation with Radiofrequency	Healthy women	Wanfang Data Knowledge Platform	Lumbar Disc Herniation（LDH）	RCT	32/31	18:14:00	18:13:00	Radiofrequency thermocoagulation + ozone ablation	Radiofrequency thermocoagulation	4.8±1.6	4.2±1.3		MacNab evaluation method,Visual AnalogueScale(VAS),Oswestry Disability Index(ODI),The Japanese Orthopaedic Association (JOA) Scale，Quality of Life Scale，Serum inflammatory factor levels	Not mentioned		Not mentioned	Not mentioned
7	Qiuan Mei2023	Qiuan Mei	2023	Observation on the Therapeutic Effect of Targeted Radiofrequency Thermocoagulation Combined with Medical Ozone and Tongbi Decoction in the Treatment of Lumbar Disc Herniation	Journal of Integrated Traditional Chinese and Western Medicine	Wanfang Data Knowledge Platform	Lumbar Disc Herniation（LDH）	RCT	52/52	33/19	32/20	Targeted radiofrequency thermocoagulation + medical ozone + Tongbi Decoction	Targeted radiofrequency thermocoagulation + medical ozone	2.35 ± 0.54	2.37 ±0.50		Serum inflammatory factor levels,The Oswestry Disability Index (ODI) score, pain VAS score, straight leg raising test angle, lumbar function (Japanese Orthopaedic Association Low Back Pain Score),	Not mentioned		The main lesion sites were L4~5 in 24 cases and L5~S1 in 28 cases.	The main lesion sites were L4~5 in 22 cases and L5~S1 in 30 cases.
8	Haijun Liu2023	Haijun Liu	2023	The Therapeutic Value of Ozone Combined with Radiofrequency Thermocoagulation in the Treatment of Lumbar Disc Herniation	Journal of Medical Imaging	Wanfang Data Knowledge Platform	Lumbar Disc Herniation（LDH）	RCT	66/66	38/28	42/24	Radiofrequency thermocoagulation (RT) + ozone therapy	Single radiofrequency thermocoagulation (RT)	28.6±6.7m	29.2±6.8m		MacNab evaluation method，Visual AnalogueScale，Oswestry Disability Index	Four cases of numbness in the lower extremities and two cases of cauda equina nerve injury.	Two cases of numbness in the lower extremities and two cases of cauda equina nerve injury.	Prominent segments: L3/4 in 10 cases, L4/5 in 30 cases, L5/S1 in 26 cases.	The prominent segments were L3/4 in 14 cases, L4/5 in 32 cases, and L5/S1 in 20 cases.
9	HengChao Luo2022	HengChao Luo	2022	Clinical Comparative Study on Radiofrequency Thermocoagulation Targeting Technique Combined with Ozone Disintegration and Radiofrequency Thermocoagulation Targeting Technique in the Treatment of Lumbar Disc Herniation	Henan Journal of Surgery	Wanfang Data Knowledge Platform	Lumbar Disc Herniation（LDH）	RCT	58/58	45/13	48，10	Radiofrequency thermocoagulation target point surgery + ozone ablation surgery	Radiofrequency thermocoagulation target point surgery	7.08 ±2.11	7.13 ±2.09		Serum inflammatory factors,The Japanese Orthopaedic Association (JOA) Scale，Numeric Pain Rating Scale (NRS)， MacNab evaluation method	There was no statistical significance (in terms of major vascular injury, spinal instability, intervertebral space infection, and nerve root injury).		Not mentioned	Not mentioned
10	Jingyi Wei2022	Jingyi Wei	2022	Clinical Efficacy of Targeted Radiofrequency Thermocoagulation Combined with Ozone Discectomy in the Treatment of Lumbar Disc Herniation (LDH)	World Latest Medical Information Abstracts	Wanfang Data Knowledge Platform	Lumbar Disc Herniation（LDH）	RCT	44/44	25/19	23/21	Targeted radiofrequency thermocoagulation combined with ozone ablation, followed by routine postoperative anti-infection, dehydration treatment and corresponding management of discomfort reactions.	Targeted radiofrequency thermocoagulation was performed, and postoperative routine anti-infection, dehydration and corresponding discomfort treatment were given.	4.67±0.81	4.61±0.79		MacNab evaluation method,Oswestry Disability Index（ODI）,Visual AnalogueScale（VAS）,The Japanese Orthopaedic Association (JOA) Scale	Not mentioned		The lesion sites were located at L4-L5 in 19 cases and at L5-S1 in 25 cases.	The lesion sites were located at L4-L5 in 17 cases and at L5-S1 in 27 cases.
11	Jinyi Huang2021	Jinyi Huang	2021	Clinical Efficacy of Targeted Radiofrequency Thermocoagulation Combined with Ozone Discectomy in the Treatment of Lumbar Disc Herniation	Chinese Journal of Clinical Physicians	Wanfang Data Knowledge Platform	Lumbar Disc Herniation（LDH）	RCT	50/50	21/29	23/27	Targeted radiofrequency thermocoagulation + ozone ablation	Targeted radiofrequency thermocoagulation	4.53±0.85	4.37 ± 0.84		Visual AnalogueScale（VAS）,Oswestry Disability Index（ODI）,The Japanese Orthopaedic Association (JOA) Scale,Serum inflammatory factor levels	Not mentioned		The lesion sites were L4-L5 protrusion in 21 cases and L5-S1 protrusion in 29 cases.	The lesion sites: 24 cases of L4-L5 protrusion and 26 cases of L5-S1 protrusion.
12	WenYi Gu2021	WenYi Gu	2021	Observation on the Clinical Effect of Radiofrequency Thermocoagulation Combined with Ozone Ablation in the Treatment of Lumbar Disc Herniation	Healthy women	Wanfang Data Knowledge Platform	Lumbar Disc Herniation（LDH）	RCT	35/35	15/20	13/22	Radiofrequency thermocoagulation + ozone ablation	Radiofrequency thermocoagulation	Not mentioned			Therapeutic effect, quality of life score - FMA score (motor function), FIM score (independent activity completion)	Not mentioned		Not mentioned	Not mentioned
13	Guanlin Lin2021	Guanlin Lin	2021	The Effect of Percutaneous Radiofrequency Targeted Thermocoagulation Combined with Ozone Disintegration on Nucleus Pulposus Retraction and Inflammatory Response in Patients with Lumbar Disc Herniation	Chinese and Foreign Medical Research	Wanfang Data Knowledge Platform	Lumbar Disc Herniation（LDH）	RCT	42/42	26/16	24/18	Percutaneous radiofrequency target thermocoagulation + ozone ablation	Percutaneous radiofrequency target thermocoagulation	12.39±1.66m	12.34±1.62m		Clinical efficacy,Serum inflammatory factor levels,nucleus pulposus retraction effect	Not mentioned		Prominent parts: L3~4 in 8 cases, L4~5 in 23 cases, L5~S1 in 11 cases.	Prominent areas: L3~4 in 5 cases, L4~5 in 25 cases, L5~S1 in 12 cases.
14	Qing Zhang2021	Qing Zhang	2021	The Effect of Ozone Disintegration Combined with Radiofrequency Thermocoagulation Targeting Therapy on Patients with Lumbar Disc Herniation	Chinese Min Kang Medicine	Wanfang Data Knowledge Platform	Lumbar Disc Herniation（LDH）	RCT	35/35	28，7	29，6	Radiofrequency thermocoagulation target point surgery + ozone ablation surgery	Radiofrequency thermocoagulation target point surgery	6.73±2.04	6.71±2.01		clinical effects,Visual AnalogueScale（VAS）,The Japanese Orthopaedic Association (JOA) Scale,Incidence of adverse events	No adverse events such as spinal instability, nerve root injury, major vascular injury, or intervertebral space infection occurred in either group.		Lesion segments: L3-4 in 8 cases, L4-5 in 21 cases, L5-S1 in 6 cases.	Lesion segments: L3~4 in 9 cases, L4~5 in 22 cases, L5~S1 in 4 cases.
15	Wenfu Zhang2021	Wenfu Zhang	2021	Clinical Efficacy of Targeted Radiofrequency Thermocoagulation Combined with Ozone Discectomy in the Treatment of Lumbar Disc Herniation	Extraordinarily healthy	Wanfang Data Knowledge Platform	Lumbar Disc Herniation（LDH）	RCT	35/35	27，8	28，7	Targeted radiofrequency thermocoagulation + ozone ablation	Targeted radiofrequency thermocoagulation	6.73±2.09	6.77±2.04		clinical effects,Visual AnalogueScale（VAS）,The Japanese Orthopaedic Association (JOA) Scale,Incidence of adverse events	Not mentioned		Not mentioned	Not mentioned
16	Xijuan Wu2021	Xijuan Wu	2021	Observation on the Effect of Radiofrequency Thermocoagulation Combined with Ozone Ablation in the Treatment of Lumbar Disc Herniation	Extraordinarily healthy	Wanfang Data Knowledge Platform	Lumbar Disc Herniation（LDH）	RCT	40/40	42/38		Radiofrequency thermocoagulation + ozone ablation	Radiofrequency thermocoagulation	4.76±1.33			Visual AnalogueScale（VAS）,Straight leg raising test, criteria for therapeutic effect evaluation	Not mentioned		The lesion sites were L3-4 in 21 cases, L4-5 in 32 cases, and L5-S1 in 27 cases.
17	Jingbin Wu2021	Jingbin Wu	2021	The Application Effect of Ozone Combined with Radiofrequency Thermocoagulation in Elderly Patients with Lumbar Disc Herniation	Journal of Clinical Research	Wanfang Data Knowledge Platform	Lumbar Disc Herniation（LDH）	RCT	40/40	23/17	24/16	Radiofrequency thermocoagulation + ozone injection	Radiofrequency thermocoagulation	2.26±0.72	2.24±0.75		MacNab evaluation method,Oswestry Disability Index（ODI）	Not mentioned		Not mentioned	Not mentioned
18	Renhuan Wang2020	Renhuan Wang	2020	Analysis of the Therapeutic Effect of Targeted Radiofrequency Thermocoagulation Combined with Modified Taohong Siwu Decoction in the Treatment of Qi Stagnation and Blood Stasis Type Lumbar Disc Herniation	Friend of Health	Wanfang Data Knowledge Platform	Lumbar Disc Herniation（LDH）	RCT	50/50	22/28	21/29	Targeted radiofrequency thermocoagulation combined with modified Tao Hong Si Wu Decoction	Targeted radiofrequency thermocoagulation	2.7±0.8	2.6±0.7		Visual AnalogueScale(VAS)，Overall effective situation	Not mentioned		Not mentioned	Not mentioned
19	Guofu Li2020	Guofu Li	2020	Observation on the Therapeutic Effect of Radiofrequency Thermocoagulation Combined with Ozone Ablation in the Treatment of Inclusive Far Lateral Lumbar Disc Herniation	World Latest Medical Information Abstracts (Continuous Electronic Journal)	Wanfang Data Knowledge Platform	Lumbar Disc Herniation（LDH）	RCT	20/20	8，12	9，11	Radiofrequency thermocoagulation + ozone ablation	Conservative treatments such as traditional medicine and physical therapy	Not mentioned			MacNab evaluation method,Visual AnalogueScale(VAS),The Japanese Orthopaedic Association (JOA) Scale	Not mentioned		Not mentioned	Not mentioned
20	Zongjun Quan2020	Zongjun Quan	2020	Clinical Efficacy of Targeted Radiofrequency Thermocoagulation Combined with Ozone Ablation in the Treatment of Lumbar Disc Herniation: A Discussion	Medical care at home and abroad	Wanfang Data Knowledge Platform	Lumbar Disc Herniation（LDH）	RCT	20/20	12，8	11，9	Targeted radiofrequency thermocoagulation combined with ozone ablation	Targeted radiofrequency thermocoagulation	Not mentioned			Oswestry Disability Index(ODI),The Japanese Orthopaedic Association (JOA) Scale,MacNab evaluation method	Not mentioned		Not mentioned	Not mentioned
21	Lili Wu2020	Lili Wu	2020	Clinical Analysis of Radiofrequency Thermocoagulation Combined with Ozone Injection in the Treatment of Lumbar Disc Herniation	China Medical Device Information	Wanfang Data Knowledge Platform	Lumbar Disc Herniation（LDH）	RCT	21/21	12，9	13，8	Radiofrequency thermocoagulation + ozone injection	Simple ozone injection	3.4±2.6	3.2±2.1		MacNab evaluation method,Visual AnalogueScale(VAS)	Not mentioned		Not mentioned	Not mentioned
22	Lei Feng2020	Lei Feng	2020	The influence of ozone combined with radiofrequency thermocoagulation on the clinical efficacy of lumbar disc herniation and the effect of postoperative nucleus pulposus retraction	Journal of Neck and Low Back Pain	Wanfang Data Knowledge Platform	Lumbar Disc Herniation（LDH）	RCT	33/33	19/14	21，12	Radiofrequency thermocoagulation combined with ozone injection into the intervertebral disc	Pure radiofrequency thermocoagulation	28.3±6.1m	29.1±6.7m		Visual AnalogueScale(VAS),Oswestry Disability Index(ODI),MacNab evaluation method	One case of cauda equina nerve injury and two cases of limb numbness occurred after the operation, with an incidence rate of 9.1%.	One case of cauda equina nerve injury and one case of limb numbness occurred after the operation, with a complication rate of 6.1%.	There were 5 cases at L3-4, 15 cases at L4-5, and 13 cases at L5-S1.	Prominent segments: L3-4 in 7 cases, L4-5 in 16 cases, and L5-S1 in 10 cases.
23	Hongguang Yu2020	Hongguang	2020	Clinical Efficacy of Percutaneous Radiofrequency Thermocoagulation at the Disc Target Point in the Treatment of Lumbar Disc Herniation	Guangdong Medicine	Wanfang Data Knowledge Platform	Lumbar Disc Herniation（LDH）	RCT	40/40	32/21	29/19	Radiofrequency thermocoagulation of intervertebral disc target points	Percutaneous ozone interventional therapy	Not mentioned			Visual AnalogueScale(VAS),MacNab evaluation method,The Japanese Orthopaedic Association (JOA) Scale,Oswestry Disability Index(ODI)	Not mentioned		Not mentioned	Not mentioned
24	Zun Wei2019	Zun Wei	2019	The influence of monopolar radiofrequency target thermal coagulation combined with ozone ablation on postoperative pain degree and JOA score in patients with lumbar disc herniation	Modern medical imaging	Wanfang Data Knowledge Platform	Lumbar Disc Herniation（LDH）	RCT	46/46	23/23	24/22	Monopolar radiofrequency target thermocoagulation + ozone ablation surgery	Ozone ablation therapy	3.96±1.52	3.76 4-1.43		Cure rate, total effective rate,Visual AnalogueScale(VAS),The Japanese Orthopaedic Association (JOA) Scale	Not mentioned		Not mentioned	Not mentioned
25	Bo Zhao2019	Bo Zhao	2019	Clinical Analysis of Radiofrequency Thermocoagulation Combined with Ozone Ablation in the Treatment of Lumbar Disc Herniation	Essential Reading for Health	Wanfang Data Knowledge Platform	Lumbar Disc Herniation（LDH）	RCT	53/53	30/23	33/20	Radiofrequency thermocoagulation + ozone ablation	Radiofrequency thermocoagulation	10.8±5.1	11.4±5.3		Visual AnalogueScale(VAS)	Not mentioned		Not mentioned	Not mentioned
26	Liqun Du2019	Liqun Du	2019	Observation on the Effect of C-arm Guided Radiofrequency Targeted Thermal Coagulation Combined with Ozone Ablation in the Treatment of Lumbar Disc Herniation	Chinese Min Kang Medicine	Wanfang Data Knowledge Platform	Lumbar Disc Herniation（LDH）	RCT	64/64	39/25	37/27	Radiofrequency target thermocoagulation + ozone ablation	Radiofrequency target thermocoagulation	2.17±0.95	2.48±1.24		Visual AnalogueScale(VAS),The Japanese Orthopaedic Association (JOA) Scale,Oswestry Disability Index(ODI),The occurrence of complications	Not mentioned		There were 15 cases of L3~4 segment protrusion, 20 cases of L4~5 segment protrusion, 17 cases of L5~S1 segment protrusion, and 12 cases of multiple segment protrusion.	There were 13 cases of L3~4 segment protrusion, 21 cases of L4~5 segment protrusion, 19 cases of L5~S1 segment protrusion, and 11 cases of multi-segment protrusion.
27	Chengzhe Cao2019	Chengzhe Cao	2019	Clinical Effect of Medical Ozone Disk Injection Combined with Radiofrequency Targeted Thermal Coagulation in the Treatment of Lumbar Intervertebral Disc Herniation	World Latest Medical Information Abstracts (Continuous Electronic Journal)	Wanfang Data Knowledge Platform	Lumbar Disc Herniation（LDH）	RCT	105/105	59/46	52/53	Radiofrequency target thermocoagulation + medical ozone intradiscal injection	Radiofrequency target thermocoagulation	6.72±2.40m	6.97 ± 2.51m		Visual AnalogueScale(VAS),The Japanese Orthopaedic Association (JOA) Scale,Hemorheological indicators	Not mentioned		Not mentioned	Not mentioned
28	Lijun Cui2019	Lijun Cui	2019	Clinical Effect of Radiofrequency Thermocoagulation Combined with Ozone Ablation in the Treatment of Lumbar Disc Herniation	Diabetes World	Wanfang Data Knowledge Platform	Lumbar Disc Herniation（LDH）	RCT	30/30	16/14	15/15	Radiofrequency thermocoagulation + ozone ablation	Radiofrequency target thermocoagulation	16.70±3.32m	15.80± 3.17m		MacNab evaluation method,Visual AnalogueScale(VAS)	Not mentioned		Not mentioned	Not mentioned
29	Xingfu Jiang2019	Xingfu Jiang	2019	Clinical Efficacy of Traditional Chinese Medicine Manipulation Combined with Radiofrequency Thermocoagulation in the Treatment of Lumbar Intervertebral Disc Herniation and Its Impact on Inflammatory Factors	Journal of Integrated Traditional and Western Medicine on Cardiovascular Diseases (Electronic Edition)	Wanfang Data Knowledge Platform	Lumbar Disc Herniation（LDH）	RCT	57/56	33/24	31/25	Traditional Chinese medicine manipulation combined with radiofrequency thermocoagulation	Conventional symptomatic treatment	1.47±0.32	1.43±0.30		Clinical efficacy, length of hospital stay, Serum inflammatory factor levels	Not mentioned		Not mentioned	Not mentioned
30	Chaolin Yu2019	Chaolin Yu	2019	Clinical Analysis of Radiofrequency Thermocoagulation Combined with Ozone Ablation in the Treatment of Lumbar Disc Herniation	Dietary health care	Wanfang Data Knowledge Platform	Lumbar Disc Herniation（LDH）	RCT	41/41	25/16	24/17	Radiofrequency thermocoagulation + ozone ablation	Radiofrequency target thermocoagulation	9.44±1.52	9.03±1.61		MacNab evaluation method,Visual AnalogueScale(VAS),Clinical efficacy	No neurological symptoms, infections, hematomas or other complications occurred.		There were 24 cases of lesions at L4/L5 and 17 cases at L5/S1.	There were 25 cases of lesions at L4/L5 and 16 cases at L5/S1.
31	Xin Xu2018	Xin Xu	2018	Analysis of the Clinical Effect of Radiofrequency Thermocoagulation Combined with Ozone Injection in the Treatment of Lumbar Disc Herniation	Medical Theory and Practice	Wanfang Data Knowledge Platform	Lumbar Disc Herniation（LDH）	RCT	43/43	27/16	28/15	Radiofrequency thermocoagulation + ozone ablation	Ozone ablation	Not mentioned			MacNab evaluation method,Visual AnalogueScale(VAS),	Not mentioned		There were 17 cases of protrusion type and 26 cases of bulging type.	There were 18 cases of protrusion type and 25 cases of bulging type.
32	Zhengang Zhai2018	Zhengang Zhai	2018	Clinical Effect Analysis of Radiofrequency Thermocoagulation Combined with Ozone Ablation in the Treatment of Lumbar Disc Herniation	Dietary health care	Wanfang Data Knowledge Platform	Lumbar Disc Herniation（LDH）	RCT	50/50	23/27	22/28	Radiofrequency thermocoagulation + ozone ablation	Ozone ablation	Not mentioned			Clinical efficacy,Incidence of adverse reactions,MacNab evaluation method	Not mentioned		The affected sites were L4-5 in 22 cases, L5-S1 in 15 cases, and L4-5 combined with L5-S1 in 13 cases.	The affected sites were L4-5 in 23 cases, L5-S1 in 16 cases, and both L4-5 and L5-S1 in 11 cases.
33	Haibao Tian2018	Haibao Tian	2018	The Therapeutic Effect of Minimally Invasive Interventional Radiofrequency Thermocoagulation Combined with Ozone Therapy for Lumbar Intervertebral Disc Herniation	Electronic Journal of Clinical Medical Literature	Wanfang Data Knowledge Platform	Lumbar Disc Herniation（LDH）	RCT	46/46	25/21	26/20	Radiofrequency thermocoagulation + ozone ablation	Radiofrequency target thermocoagulation	4.30±2.94	4.25±2.38		MacNab evaluation method,Visual AnalogueScale(VAS)	Not mentioned		Not mentioned	Not mentioned
34	Yande Wang2018	Yande Wang	2018	Observation on the Therapeutic Effect of Combined Radiofrequency Thermocoagulation and Ozone Ablation in the Treatment of Lumbar Disc Herniation	Gansu Science and Technology	Wanfang Data Knowledge Platform	Lumbar Disc Herniation（LDH）	RCT	41/41	25/16	24/17	Radiofrequency thermocoagulation + ozone ablation	Radiofrequency target thermocoagulation	3.89±1.83	3.84±1.88		MacNab evaluation method,Visual AnalogueScale(VAS)	Not mentioned		Not mentioned	Not mentioned
35	Bolong Lin2018	Bolong Lin	2018	Clinical Research on the Treatment of Lumbar Intervertebral Disc Herniation with Modified Duhuo Jisheng Decoction Combined with Radiofrequency Targeted Thermal Coagulation	Traditional Medicine in the Asia-Pacific Region	Wanfang Data Knowledge Platform	Lumbar Disc Herniation（LDH）	RCT	42/42	23/19	25/17	Modified Duhuo Jisheng Decoction + Radiofrequency target thermocoagulation	Modified Duhuo Jisheng Decoction	6.9±0.8m	7.2±1.3m		Immune indicators, thromboxane B2, hemorheological indicators,Visual AnalogueScale(VAS),The Japanese Orthopaedic Association (JOA) Scale,total effective rate	Not mentioned		Not mentioned	Not mentioned
36	Paizhou Zhu2018	Paizhou Zhu	2018	A Study on the Effect of Combined Application of Percutaneous Radiofrequency Targeted Thermal Coagulation and Ozone Ablation in the Treatment of Lumbar Disc Herniation	Chinese Medicine for Disability and Rehabilitation	Wanfang Data Knowledge Platform	Lumbar Disc Herniation（LDH）	RCT	45/45	28/17	30/15	Radiofrequency thermocoagulation + ozone ablation	Ozone ablation	20.8±5.2m	20.5±5.3m		MacNab evaluation method,Visual AnalogueScale(VAS),Oswestry Disability Index(ODI)	Not mentioned		The affected areas were L3-L4 in 12 cases, L4-L5 in 19 cases, and L5-S1 in 14 cases.	The affected sites were L3-L4 in 10 cases, L4-L5 in 20 cases, and L5-S1 in 15 cases.
37	Weiguo Zhang2018	Weiguo Zhang	2018	The Efficacy of PLDD Combined with Radiofrequency Thermocoagulation in the Treatment of Lumbar Disc Herniation and Its Impact on Serum 6-keto-PGE1α, PLA2, and M-ENK Levels	Journal of Clinical and Experimental Medicine	Wanfang Data Knowledge Platform	Lumbar Disc Herniation（LDH）	RCT	45/45	27/17	29/16	PLDD + radiofrequency thermocoagulation	Radiofrequency target thermocoagulation	5.4±2.2	5.7±2.6		Visual AnalogueScale(VAS),Evaluation Criteria for the Therapeutic Effect of Lumbar and Leg Pain Surgery by the Chinese Orthopaedic Association，Serum inflammatory factor levels	Not mentioned		The protruded lumbar segments were L3-4 in 9 cases, L4-5 in 27 cases, and L5-S1 in 9 cases.	The protruding segments of the lumbar vertebrae were L3-4 in 7 cases, L4-5 in 30 cases, and L5-S1 in 8 cases.
38	Yunqiang Cui2018	Yunqiang Cui	2018	Study on the Treatment of Lumbar Disc Herniation with Modified Duhuo Jisheng Decoction Combined with Radiofrequency Thermocoagulation and Its Effect on Serum TNF-α and IL-1β Levels in Patients	Traditional Medicine in the Asia-Pacific Region	Wanfang Data Knowledge Platform	Lumbar Disc Herniation（LDH）	RCT	45/45	24/21	23/22	Modified Duhuo Jisheng Decoction + Radiofrequency target thermocoagulation	Radiofrequency target thermocoagulation	28.04±5.63m	27.62± 5.28m		The Japanese Orthopaedic Association (JOA) Scale,Serum inflammatory factor levels,Clinical efficacy	Not mentioned		Not mentioned	Not mentioned
39	Zheng Lei2017	Zheng Lei	2017	The Impact of Radiofrequency Thermocoagulation Combined with Ozone Therapy on Pain and Living Ability of Patients with Lumbar Disc Herniation	Clinical medical research and practice	Wanfang Data Knowledge Platform	腰椎间盘突出症	RCT	60/60	38/22	40/20	Radiofrequency thermocoagulation + ozone ablation	Radiofrequency target thermocoagulation	4.5±2.9	4.2±2.6		MacNab evaluation method, Oswestry Disability Index(ODI),Clinical efficacy at 6 months after surgery	No serious adverse reactions occurred in either group of patients.		Not mentioned	Not mentioned
40	Qiuan Mei2017	Qiuan Mei	2017	Study on the Therapeutic Effect of Targeted Radiofrequency Thermocoagulation Combined with Modified Tao Hong Si Wu Decoction in the Treatment of Qi Stagnation and Blood Stasis Type Lumbar Disc Herniation	Journal of Integrated Traditional Chinese and Western Medicine	Wanfang Data Knowledge Platform	Lumbar Disc Herniation（LDH）	RCT	32/32	14/18	12，20	Radiofrequency thermocoagulation + Taohongsiwu decoction	Radiofrequency target thermocoagulation	2.38±0.23	2.58±0.11		Visual AnalogueScale(VAS),The Japanese Orthopaedic Association (JOA) Scale,total effective rate	Not mentioned		Not mentioned	Not mentioned
41	Yubing Liang2017	Yubing Liang	2017	Observation on the Therapeutic Effect of CT-Guided Radiofrequency Target Thermal Coagulation Combined with Ozone Ablation in the Treatment of Lumbar Disc Herniation	Frontiers of Medicine	Wanfang Data Knowledge Platform	Lumbar Disc Herniation（LDH）	RCT	463/463	275/188	267/196	Radiofrequency thermocoagulation + ozone ablation	Modified Duhuo Jisheng Decoction	1-60m	1-66m		Visual AnalogueScale(VAS), Clinical efficacy	Not mentioned		Not mentioned	Not mentioned
42	Xuezhong Du2017	Xuezhong Du	2017	Observation on the Clinical Efficacy of Bipolar Radiofrequency Targeted Thermal Coagulation Combined with Ozone Ablation in the Treatment of Lumbar Disc Herniation	Tianjin University of Traditional Chinese Medicine	Wanfang Data Knowledge Platform	Lumbar Disc Herniation（LDH）	RCT	32/32	14/18	17/15	Radiofrequency thermocoagulation + ozone ablation	Ye's Ten-Step Orthopedic Manipulation Therapy	8.62±2.54m	9.01±2.33m		Visual AnalogueScale(VAS),The Japanese Orthopaedic Association (JOA) Scale,The temperature difference values of the gluteal regions and the corresponding parts of the lower extremities,MacNab evaluation method	No adverse reactions such as nerve root injury, radiofrequency needle breakage, or intervertebral space infection occurred.		There were 3 cases of L3/4 intervertebral disc protrusion, 38 cases of L4/5 protrusion, 18 cases of L5/S1 protrusion, and 5 cases of multi-segment protrusion.
43	Huichao Cao2017	Huichao Cao	2017	Evaluation of the Effect of Double-Ozone Ablation Combined with Radiofrequency Thermocoagulation in the Treatment of Lumbar Disc Herniation	Clinical medical research and practice	Wanfang Data Knowledge Platform	Lumbar Disc Herniation（LDH）	RCT	50/50	28/22	27/23	Radiofrequency thermocoagulation + ozone ablation	Ozone ablation	4.12±2.24	4.23±2.38		Clinical efficacy,The average conduction velocity of F waves before and after treatment,Visual AnalogueScale(VAS)	Not mentioned		Not mentioned	Not mentioned
44	Qi Sun2017	Qi Sun	2017	A Study on the Effect of Percutaneous Targeted Radiofrequency Thermocoagulation Combined with Ozone Disintegration in the Treatment of Lumbar Disc Herniation	Contemporary Medical Forum	Wanfang Data Knowledge Platform	Lumbar Disc Herniation（LDH）	RCT	110/110	55/55	64/46	Radiofrequency thermocoagulation + ozone ablation	Modified Duhuo Jisheng Decoction	6.3±1.2m	4.9±1.4m		Clinical efficacy,Visual AnalogueScale(VAS), hospital stays	Not mentioned		Not mentioned	Not mentioned
45	Zunzhang Liu2017	Zunzhang Liu	2017	Clinical Study on the Treatment of Lumbar Disc Herniation with Radiofrequency Thermocoagulation Combined with Ozone Nucleolysis	Imaging Research and Medical Applications	Wanfang Data Knowledge Platform	Lumbar Disc Herniation（LDH）	RCT	60/60	37/27	35/25	Radiofrequency thermocoagulation + ozone ablation	Modified Duhuo Jisheng Decoction	Not mentioned			MacNab evaluation method,Visual AnalogueScale(VAS)	Two cases of headache and two cases of nausea.	One case of headache and one case of nausea.	Not mentioned	Not mentioned
46	Longtai Ren2017	Longtai Ren	2017	Clinical Analysis of Minimally Invasive Treatment of Lumbar Disc Herniation with Radiofrequency Combined with Ozone	Contemporary Clinical Medical Journal	Wanfang Data Knowledge Platform	Lumbar Disc Herniation（LDH）	RCT	28/32	19，9	21，11	Radiofrequency thermocoagulation + ozone ablation	Radiofrequency thermocoagulation	3.3±50.3	3.4±50.7		Total effective rate	Not mentioned		Not mentioned	Not mentioned
47	Fusheng Han2016	Fusheng Han	2016	Analysis of the Comparative Efficacy of Percutaneous Lumbar Discectomy and Radiofrequency Ablation Combined with Ozone Ablation in the Treatment of Lumbar Disc Herniation	Hebei Medicine	Wanfang Data Knowledge Platform	Lumbar Disc Herniation（LDH）	RCT	104/104	61/43	60/44	Radiofrequency thermocoagulation + ozone ablation	Percutaneous lumbar discectomy + ozone ablation	Not mentioned			Visual AnalogueScale(VAS),Clinical efficacy	Not mentioned		Not mentioned	Not mentioned
48	Zhonghua Yang2016	Zhonghua Yang	2016	Clinical Analysis of 30 Cases of Lumbar Disc Herniation Treated with Ozone Disintegration Combined with Radiofrequency Thermocoagulation	Contemporary medicine	Wanfang Data Knowledge Platform	Lumbar Disc Herniation（LDH）	RCT	30/60	18，12	A15/15，B14/16	Radiofrequency thermocoagulation + ozone ablation	ozone ablation/radiofrequency thermocoagulation	Not mentioned			MacNab evaluation method,Visual AnalogueScale(VAS)	Not mentioned		Not mentioned	Not mentioned
49	Lifei Yu2016	Lifei Yu	2016	Observation on the Therapeutic Effect of CT-Guided Targeted Radiofrequency Thermocoagulation Combined with Low-Dose Collagenase in the Treatment of Lumbar Disc Herniation	World Latest Medical Information Abstracts (Continuous Electronic Journal)	Wanfang Data Knowledge Platform	Lumbar Disc Herniation（LDH）	RCT	50/50	29/21	26/24	Radiofrequency thermocoagulation + Low-dose collagenase	Radiofrequency thermocoagulation	4~11	3~12		MacNab evaluation method,Incidence of adverse reactions	Observation group: 4 cases of transient aggravated pain symptoms and 1 case of dizziness symptoms. The symptoms improved after symptomatic treatment.	Not mentioned	Not mentioned	Not mentioned
50	Jun Tan2016	Jun Tan	2016	A Study on the Therapeutic Effect of Radiofrequency Combined with Small Needle Knife on Lumbar Disc Herniation	Journal of Medical Information	Wanfang Data Knowledge Platform	Lumbar Disc Herniation（LDH）	RCT	45/45	31/14	27/18	Radiofrequency thermocoagulation + Needle knife release	Radiofrequency thermocoagulation	Not mentioned			Clinical efficacy	17 cases of lumbar pain, 19 cases of lower extremity pain, and 9 cases of intermittent claudication.	16 cases of low back pain, 18 cases of lower extremity pain, and 11 cases of intermittent claudication.	Not mentioned	Not mentioned
51	Shudong Dong2016	Shudong Dong	2016	Observation on the Therapeutic Effect of CT-Guided Ozone Ablation Combined with Radiofrequency Thermocoagulation in the Treatment of Lumbar Disc Herniation	Massage and Rehabilitation Medicine	Wanfang Data Knowledge Platform	Lumbar Disc Herniation（LDH）	RCT	88/88	45/43	46/42	Radiofrequency thermocoagulation + ozone ablation	Ozone ablation	5.26±1.37	5.33±1.52		Clinical efficacy,Incidence of adverse reactions	There were 12 cases of complications, including 2 cases of nausea and vomiting, 4 cases of intervertebral disc infection, and 6 cases of spinal cord and nerve root injury.	There were 23 cases of complications, including 5 cases of nausea and vomiting, 7 cases of intervertebral disc infection, and 11 cases of spinal cord and nerve root injury.	There were 44 cases of L4/L5 protrusion, 0 cases of L5/S1 protrusion, and 19 cases of simultaneous L4/L5 and L5/S1 protrusion.	There were 45 cases of L4/L5 protrusion, 25 cases of L5/S1 protrusion, and 18 cases of simultaneous protrusion at both L4/L5 and L5/S1.
52	Shaozhong Lin2016	Shaozhong Lin	2016	Radiofrequency thermocoagulation of protrusion target combined with pulsed radiofrequency regulation of nerve root for the treatment of lumbar disc herniation mainly presenting as radiculitis	Chinese Journal of Pain Medicine	Wanfang Data Knowledge Platform	Lumbar Disc Herniation（LDH）	RCT	30/30	41/19		Radiofrequency thermocoagulation + Neural root pulsed radiofrequency modulation	Radiofrequency thermocoagulation	3.1±5.5			MacNab evaluation method,Visual AnalogueScale(VAS)	Not mentioned		There were 38 cases of intervertebral disc protrusion at the L4~5 segment and 22 cases at the L5/S1 segment.
53	Junsong Zhu2016	Junsong Zhu	2016	The Effects of Radiofrequency Targeted Thermal Coagulation on TNF-α and IL-1β in Peripheral Blood of Patients with Lumbar Disc Herniation	China Medical Guide	Wanfang Data Knowledge Platform	Lumbar Disc Herniation（LDH）	RCT	90/90	56/34	61/29	Posterior approach tubular position puncture target method radiofrequency thermocoagulation target	Ozone ablation	4.60+2.76	3.40_+2.09		MacNab evaluation method,The detection of tumor necrosis factor alpha (TNF-α) and interleukin-1 beta (IL-1β) was performed using the enzyme-linked immunosorbent assay (ELISA).	Not mentioned		There were 91 cases of L4/5 intervertebral disc protrusion, 78 cases of L5~S1, and 11 cases of L4/5 combined with L5~S1.
54	Hongjian Zhang2016	Hongjian Zhang	2016	Clinical Discussion on the Treatment of Lumbar Disc Herniation with Radiofrequency Targeted Radiofrequency Thermocoagulation Combined with Ozone Ablation	Medical care at home and abroad	Wanfang Data Knowledge Platform	Lumbar Disc Herniation（LDH）	RCT	44/44	24/20	25/19	Radiofrequency thermocoagulation + ozone ablation	Radiofrequency thermocoagulation	31.38±4.56m	31.45±4.63m		Visual AnalogueScale(VAS),Straight leg raising test	Not mentioned		There were 14 cases of L3/L4 intervertebral discs, 16 cases of L4/L5 intervertebral discs, and 14 cases of L5/S1 intervertebral discs.	There were 15 cases of L3/L4 intervertebral discs, 15 cases of L4/L5 intervertebral discs, and 14 cases of L5/S1 intervertebral discs.
55	Xiaofeng He2016	Xiaofeng He	2016	Observation on the Therapeutic Effect of Radiofrequency Thermocoagulation Combined with Small Needle Knife in the Treatment of Lumbar Disc Herniation	Journal of Medical Information	Wanfang Data Knowledge Platform	Lumbar Disc Herniation（LDH）	RCT	53/53	25/28	27/26	Radiofrequency thermocoagulation + Needle knife release	Radiofrequency thermocoagulation	3.4±1.6	3.6±2.3		Visual AnalogueScale(VAS),Clinical efficacy	Not mentioned		Not mentioned	Not mentioned
56	Fuchao He2016	Fuchao He	2016	Clinical Research on the Treatment of Lumbar Intervertebral Disc Herniation with Jinghuangqiao Xianfang Combined with Radiofrequency Thermocoagulation	Hebei Journal of Traditional Chinese Medicine	Wanfang Data Knowledge Platform	Lumbar Disc Herniation（LDH）	RCT	100/100	62/38	58/42	Radiofrequency thermocoagulation + The Divine Prescription of Golden Gentian	Radiofrequency thermocoagulation	4.3±1.3	4.1±1.1		Visual AnalogueScale(VAS),Incidence of adverse reactions,MacNab evaluation method	Postoperative complications occurred in 18 cases (18.0%), including 8 cases of headache and 10 cases of nausea.	Twenty cases (20.0%) had postoperative complications, including 8 cases of urinary retention, 8 cases of headache, 2 cases of nausea, 1 case of abdominal distension, and 1 case of aggravated lower extremity pain.	There were 59 cases of protrusion type, among which 29 cases had lesions at the L4-L5 segment and 30 cases at the L5-S1 segment. There were 41 cases of bulging type, including 20 cases with lesions at the L3-L4 segment and 21 cases at the L4-L5 segment.	There were 65 cases of protrusion type, among which 33 cases had lesions at the L4-L5 segment and 32 cases at the L5-S1 segment. There were 35 cases of bulging type, including 15 cases with lesions at the L4-L5 segment and 20 cases at the L5-S1 segment.
57	Jieyun Huang2015	Jieyun Huang	2015	Clinical Application of Targeted Radiofrequency Thermocoagulation Combined with Ozone Ablation under DSA Guidance in the Treatment of Lumbar Disc Herniation	Continuing medical education in China	Wanfang Data Knowledge Platform	Lumbar Disc Herniation（LDH）	RCT	33/33	18/15	19/14	Radiofrequency thermocoagulation + ozone ablation	Radiofrequency thermocoagulation	3.7±0.8	3.5±0.5		Visual AnalogueScale(VAS)	Not mentioned		There were 20 cases of two-segment, 8 cases of single-segment and 5 cases of three-segment.	There were 22 cases of two-segment, 7 cases of single-segment and 4 cases of three-segment.
58	Yi Guo2015	Yi Guo	2015	Clinical Application of Targeted Radiofrequency Combined with Ozone Ablation Followed by Computerized Three-Dimensional Traction in the Treatment of Lumbar Disc Herniation	Journal of Medical Information	Wanfang Data Knowledge Platform	Lumbar Disc Herniation（LDH）	RCT	40/40	24/16	23/17	Radiofrequency thermocoagulation + ozone ablation + Postoperative cooperation with computerized three-dimensional traction	Radiofrequency thermocoagulation + ozone ablation	2.33±1.0	2.49±2.5		MacNab evaluation method,Visual AnalogueScale(VAS)	Not mentioned		There were 3 cases of L3-4 intervertebral disc protrusion, 18 cases of L4-5 intervertebral disc protrusion, and 19 cases of L5-S1 intervertebral disc protrusion.	Two cases of L3-4 intervertebral disc protrusion, 19 cases of L4-5 intervertebral disc protrusion, and 19 cases of L5-S1 intervertebral disc protrusion.
59	Zhifang Fan2015	Zhifang Fan	2015	Combined treatment of lumbar disc herniation with radiofrequency thermocoagulation and selective nerve root block	Continuing medical education in China	Wanfang Data Knowledge Platform	Lumbar Disc Herniation（LDH）	RCT	52/52	33/19	32/20	Radiofrequency thermocoagulation + Selective nerve root block	Radiofrequency thermocoagulation	2.74±0.52	2.15±0.58		Clinical efficacy,Visual AnalogueScale(VAS),Incidence of adverse reactions	Not mentioned		There were 7 cases of L3-4 protrusion, 44 cases of L4-5 protrusion, 40 cases of L5-S1 protrusion, and 13 cases of double-segment L4-5 and L5-S1 protrusion.
60	Zhenling Yang2015	Zhenling Yang	2015	Analysis of the Therapeutic Effect of Ozone Combined with Radiofrequency in the Treatment of Lumbar Disc Herniation	Medical Review	Wanfang Data Knowledge Platform	Lumbar Disc Herniation（LDH）	RCT	40/40	27/13	26/14	Radiofrequency thermocoagulation + ozone ablation	Radiofrequency thermocoagulation	30.1 ±7.4m	28.7±7.5m		MacNab evaluation method,Visual AnalogueScale(VAS),The temperature difference of infrared thermograms of both lower extremities in patients was examined by far-infrared thermal imaging.	Five cases presented with mild low back pain, which was relieved after physical therapy or oral administration of painkillers such as ibuprofen.	Four cases of mild low back pain were all relieved after physical therapy or taking painkillers such as ibuprofen orally.	Seven cases of L3~4 intervertebral disc protrusion, 18 cases of L4~5 intervertebral disc protrusion, 6 cases of L5~S1 intervertebral disc protrusion, 3 cases of protrusion in both L3~4 and L4~5 intervertebral discs, 5 cases of protrusion in both L4~5 and L5~S1 intervertebral discs, and 1 case of protrusion in both L3~4 and L5~S1 intervertebral discs.	There were 6 cases of L3~4 intervertebral disc protrusion, 15 cases of L4~5 intervertebral disc protrusion, 8 cases of L5~S1 intervertebral disc protrusion, 5 cases of protrusion in both L3~4 and L4~5 intervertebral discs, 4 cases of protrusion in both L4~5 and L5~S1 intervertebral discs, and 2 cases of protrusion in both L3~4 and L5~S1 intervertebral discs.
61	Yanbo Yu2015	Yanbo Yu	2015	Observation on the Clinical Efficacy of Targeted Radiofrequency Thermocoagulation in the Treatment of Adolescent Lumbar Disc Herniation	Contemporary medicine	Wanfang Data Knowledge Platform	Lumbar Disc Herniation（LDH）	RCT	30/25	17/13	15，10	Radiofrequency thermocoagulation	Conventional conservative treatment	Not mentioned			MacNab evaluation method,Visual AnalogueScale(VAS)	Not mentioned		Not mentioned	Not mentioned
62	Guohui Zhou2015	Guohui Zhou	2015	Observation on the Therapeutic Effect of CT-Guided Radiofrequency Thermocoagulation Combined with Ozone Ablation in the Treatment of Lumbar Disc Herniation	Chinese community physicians	Wanfang Data Knowledge Platform	Lumbar Disc Herniation（LDH）	RCT	30/30/30	51/39		Radiofrequency thermocoagulation + ozone ablation	A Radiofrequency thermocoagulation/B ozone ablation	4.25±2.58			Visual AnalogueScale(VAS),The postoperative efficacy of the improved Stauffer-Coventry (SC) lumbar spine surgery	Not mentioned		Not mentioned	Not mentioned
63	Junfang Wu2015	Junfang Wu	2015	Clinical Observation of 88 Cases of Lumbar Disc Herniation Treated by CT-Guided Radiofrequency Thermocoagulation Combined with Ozone Ablation	Journal of Clinical Research	Wanfang Data Knowledge Platform	Lumbar Disc Herniation（LDH）	RCT	44/44	21/23	20/24	Radiofrequency thermocoagulation + ozone ablation	ozone ablation	2.51±0.82	2.13±0.54		Clinical efficacy	Not mentioned		Not mentioned	Not mentioned
64	Tao Liu2015	Tao Liu	2015	Analysis of the Therapeutic Effect of Radiofrequency Thermocoagulation Combined with Ozone Injection outside the Intervertebral Disc in the Treatment of Lumbar Disc Herniation	Tianjin Medical Journal	Wanfang Data Knowledge Platform	Lumbar Disc Herniation（LDH）	RCT	68/67/67	41/27	射42/25，臭40/27	Radiofrequency thermocoagulation + ozone ablation	Radiofrequency group, ozone group	Not mentioned			MacNab evaluation method,Visual AnalogueScale(VAS),Oswestry Disability Index(ODI)	No intervertebral disc infection occurred, and there were no complications such as spinal cord, nerve, vascular or organ damage.		Not mentioned	Not mentioned
65	Fuchao He2015	Fuchao He	2015	The influence of radiofrequency thermocoagulation combined with traditional Chinese medicine therapy on the levels of serum IL-1β, MMP-3 and TNF-α in patients with lumbar intervertebral disc protrusion	Journal of Clinical Rational Drug Use	Wanfang Data Knowledge Platform	Lumbar Disc Herniation（LDH）	RCT	100/100	114/86		Radiofrequency thermocoagulation + Traditional Chinese medicine, acupuncture and rehabilitation therapy	Radiofrequency thermocoagulation	Not mentioned			Serum inflammatory factor levels	Not mentioned		There were 60 cases of intervertebral disc protrusion, 84 cases of intervertebral disc extrusion and 56 cases of intervertebral disc sequestration.
66	Fuchao He2015	Fuchao He	2015	The Impact of Radiofrequency Thermocoagulation Combined with Traditional Chinese Medicine Therapy on Symptoms and Prognosis of Patients with Lumbar Intervertebral Disc Herniation	Journal of Clinical Rational Drug Use	Wanfang Data Knowledge Platform	Lumbar Disc Herniation（LDH）	RCT	100/100	57/43	56/44	Radiofrequency thermocoagulation + Comprehensive traditional Chinese medical treatments such as Chinese herbal medicine, acupuncture and rehabilitation.	Radiofrequency thermocoagulation	Not mentioned			Clinical efficacy,Visual AnalogueScale(VAS),hospital stays,Incidence of adverse reactions	Not mentioned		Not mentioned	Not mentioned
67	Haibo Jiang2014	Haibo Jiang	2014	Technical Comparison of Ozone Combined with Radiofrequency Targeted Thermal Coagulation and Percutaneous Lumbar Discectomy in the Treatment of Lumbar Disc Herniation	China's health industry	Wanfang Data Knowledge Platform	Lumbar Disc Herniation（LDH）	RCT	50/50	26/24	28/22	Radiofrequency thermocoagulation + ozone ablation	Percutaneous lumbar discectomy and aspiration	18.3 ± 9.1m	15.6 ± 8.7m		Visual AnalogueScale(VAS),Oswestry Disability Index(ODI),Ramani P standard assessment	Not mentioned		Not mentioned	Not mentioned
68	Lin Li2014	Lin Li	2014	Observation on the Effect of Ozone Disintegration Combined with Radiofrequency Thermocoagulation in the Treatment of Lumbar Disc Herniation	World Latest Medical Information Abstracts (Continuous Electronic Journal)	Wanfang Data Knowledge Platform	Lumbar Disc Herniation（LDH）	RCT	36/36	24/12	45621	Radiofrequency thermocoagulation + ozone ablation	Ozone ablation	Not mentioned			MacNab evaluation method,Visual AnalogueScale(VAS), Clinical efficacy,Incidence of adverse reactions	Not mentioned		Among them, there were 18 cases of intervertebral disc protrusion, including 12 cases of L4-L5 protrusion and 6 cases of L5-S1 protrusion.	Twenty cases of intervertebral disc protrusion were observed, including 11 cases of L4-L5 protrusion and 5 cases of L5-S1 protrusion.
69	Zhaobao Li2014	Zhaobao Li	2014	The Efficacy of Radiofrequency Thermocoagulation and Ozone Injection in Patients with Lumbar Disc Herniation and Its Significance in Electrophysiological Evaluation	Stroke and Neurological Disorders	Wanfang Data Knowledge Platform	Lumbar Disc Herniation（LDH）	RCT	25/25	10，15	12，13	Radiofrequency thermocoagulation + ozone ablation	Paravertebral injection of analgesic solution	3.5	3		Visual AnalogueScale(VAS),Total effective rate,Electrophysiological testing	Not mentioned		Not mentioned	Not mentioned
70	Yuming Chen2013	Yuming Chen	2013	The Effect of Percutaneous Targeted Radiofrequency Thermocoagulation Combined with Transforaminal Ozone Injection in the Treatment of Lumbar Disc Herniation	Chinese Journal of Gerontology	Wanfang Data Knowledge Platform	Lumbar Disc Herniation（LDH）	RCT	45/45	25/20	26/19	Radiofrequency thermocoagulation + ozone ablation	Radiofrequency thermocoagulation	15.3±6.5m	15.8±6.2m		Visual AnalogueScale(VAS),Clinical efficacy, Incidence of adverse reactions	In both the control group and the observation group, there were 2 cases of mild dizziness and 2 cases of nausea respectively. These symptoms did not affect the treatment and no special treatment was given. No serious complications such as nerve damage or infectious discitis occurred in either group.		There were 10 cases of L3/4 protrusion, 26 cases of L4/5 protrusion, and 9 cases of L5S1 protrusion; 38 cases were of the posterolateral type and 7 cases were of the paramedian type.	There were 11 cases of L3/4 protrusion, 25 cases of L4/5 protrusion, and 9 cases of L5S1 protrusion; 37 cases were of the posterolateral type and 8 cases were of the paramedian type.
71	Tao Peng2013	Tao Peng	2013	Clinical Study on the Treatment of Lumbar Disc Herniation with Ozone Disintegration Combined with Radiofrequency Thermocoagulation	Traditional Chinese bone setting	Wanfang Data Knowledge Platform	Lumbar Disc Herniation（LDH）	RCT	40/40	28，12	22/18	Radiofrequency thermocoagulation + ozone ablation	Ozone ablation	16.75±10.911m	16.75±9.173m		MacNab evaluation method,Electrophysiological testing	Not mentioned		There were 6 cases at L3/4, 18 cases at L4/5, and 16 cases at L5S1.	There were 7 cases at L3/4, 19 cases at L4/5, and 14 cases at L5S1.
72	Jinshan Zhang2013	Jinshan Zhang	2013	Observation on the Therapeutic Effect of Collagenase Chemical Dissolution Combined with Radiofrequency Thermocoagulation in the Treatment of Lumbar Disc Herniation	World Latest Medical Information Abstracts (Electronic Edition)	Wanfang Data Knowledge Platform	Lumbar Disc Herniation（LDH）	RCT	37/37	23/14	25，12	Radiofrequency thermocoagulation	Chemical dissolution with collagenase	Not mentioned			Clinical efficacy, Visual AnalogueScale(VAS)	Not mentioned		Not mentioned	Not mentioned
73	Jie Zhang2013	Jie Zhang	2013	Percutaneous Nucleus Pulposus Clamping Combined with Radiofrequency Thermocoagulation for the Treatment of Lumbar Disc Herniation with Radicular Pain	Chinese Journal of Pain Medicine	Wanfang Data Knowledge Platform	Lumbar Disc Herniation（LDH）	RCT	50/50	26/24	30/20	Radiofrequency thermocoagulation + Nucleus pulposus clamping operation	Nucleus pulposus clamping operation	Not mentioned			Nakai classification standard	Not mentioned		Not mentioned	Not mentioned
74	Di Gao2012	Di Gao	2012	CT-Guided Radiofrequency Thermocoagulation Combined with Ozone Ablation for the Treatment of Lumbar Disc Herniation	Journal of Difficult Diseases	Wanfang Data Knowledge Platform	Lumbar Disc Herniation（LDH）	RCT	40/40	27/13	26/14	Radiofrequency thermocoagulation + ozone ablation	Ozone ablation	10.9±5.0	11.5±4.7		MacNab evaluation method,Visual AnalogueScale(VAS)	Four cases experienced dizziness, chest tightness and nausea. They were removed from the ozone environment and treated symptomatically with oxygen inhalation, sedation and rest, after which their symptoms were relieved. There were no serious complications such as allergic reactions, intervertebral space infections or damage to the spinal cord, nerves, blood vessels or abdominal organs.	In the ozone group, 2 cases did not strictly follow the doctor's advice to rest and their symptoms worsened after participating in heavy physical labor nearly one month after the operation. They underwent hemilaminectomy and nucleus pulposus removal. There were no serious complications such as allergic reactions, intervertebral space infections, or injuries to the spinal cord, nerves, blood vesse…	There were 12 cases at L3/4, 25 cases at L4/5, and 11 cases at L5S1. Among them, 32 cases were single-segment and 8 cases were double-segment.	There were 14 cases at L3/4, 26 cases at L4/5, and 9 cases at L5S1. Among them, 31 cases were single-segment and 9 cases were double-segment.
75	Lili Han2009	Lili Han	2009	Clinical Study on the Treatment of Lumbar Disc Herniation with Radiofrequency Thermocoagulation Combined with Epidural Nerve Block	Journal of Chongqing Medical University	Wanfang Data Knowledge Platform	Lumbar Disc Herniation（LDH）	RCT	48/54	28/20	30/24	Radiofrequency thermocoagulation + Epidural nerve block therapy	Epidural nerve block therapy	Not mentioned			Visual AnalogueScale(VAS),Clinical efficacy,Incidence of adverse reactions	During the treatment period, the body temperature, respiration, pulse and blood pressure of the patients in both groups were stable. No spinal cord or nerve root injury occurred in either group. There was no major vascular injury, and no serious complications such as intervertebral space or epidural infection.		Not mentioned	Not mentioned
76	Xiaolin Yang2009	Xiaolin Yang	2009	Observation on the Treatment of Lumbar Disc Herniation with Bipolar Radiofrequency Thermocoagulation Combined with Intradiscal Ozone Nucleolysis	Chongqing Medicine	Wanfang Data Knowledge Platform	Lumbar Disc Herniation（LDH）	RCT	16/16	20，12		Radiofrequency thermocoagulation + ozone ablation	Ozone ablation	Not mentioned			MacNab evaluation method,Visual AnalogueScale(VAS)	Not mentioned		Among them, there were 5 cases of L3/4 intervertebral disc protrusion, 12 cases of L4/5 intervertebral disc protrusion, and 28 cases of L5-S1 intervertebral disc protrusion. Some patients had protrusion in two or three intervertebral spaces simultaneously.
77	Kemei Wu2009	Kemei Wu	2009	Observation on the Treatment of Lumbar Disc Herniation with Radiofrequency Thermocoagulation Combined with Ozone Ablation	Chinese Journal of Rehabilitation Medicine	Wanfang Data Knowledge Platform	Lumbar Disc Herniation（LDH）	RCT	60/60/60	C35/25	A37/23，B39/21	Group C Radiofrequency thermocoagulation + ozone ablation	Group A Radiofrequency thermocoagulation，Group B ozone ablation	C3.21±0.18	A3.23±0.17，B3.19±0.16		Clinical efficacy	Some patients experienced mild feverish and distended sensations, which all disappeared after the treatment was completed. During or after the B ozone ablation treatment, most patients experienced lumbar distension and pain or a slight aggravation of the original lower limb symptoms, but all gradually relieved within 24 hours after the operation. None of the patients had other special discomfort …		Not mentioned	Not mentioned
78	Tao Fan2017	Tao Fan	2017	Clinical Observation on the Treatment of Lumbar Disc Herniation with Radiofrequency Thermocoagulation Combined with Ozone Ablation	Guangdong Trace Element Science	CNKI	Lumbar Disc Herniation（LDH）	RCT	110/110	74/36	68/42	Radiofrequency thermocoagulation + ozone ablation	Ozone ablation	5.99±4.84	6.44±5.07		MacNab evaluation method,Visual AnalogueScale(VAS)	There were a total of 5 cases of adverse reactions after the operation, including 2 cases in Group A and 3 cases in Group B. None of the 5 patients had serious complications such as nerve damage. One patient in Group B developed intervertebral discitis, and the symptoms improved after immobilization, anti-inflammation, and pain relief treatment. The remaining patients experienced low intracranial…		A total of 164 cases of intervertebral disc protrusion were accumulated, including 35 cases of L3/4 intervertebral discs, 78 cases of L4/5 intervertebral discs, and 51 cases of L5/S1 intervertebral discs.	A total of 158 cases of intervertebral disc protrusion were accumulated, including 31 cases of L3/4 intervertebral discs, 74 cases of L4/5 intervertebral discs, and 53 cases of L5/S1 intervertebral discs.
79	Tao Cheng2016	Tao Cheng	2016	Clinical Observation of 60 Cases of Lumbar Disc Herniation Treated with Radiofrequency Thermocoagulation and Ozone Therapy	Shaanxi Medical Journal	CNKI	Lumbar Disc Herniation（LDH）	RCT	60/60	33/27	29/31	Radiofrequency thermocoagulation + ozone ablation	Conventional conservative treatment	There were 36 cases within 2 months, 16 cases from 2 months to half a year, and 8 cases over half a year.	There were 41 cases within 2 months, 10 cases from 2 months to half a year, and 9 cases over half a year.		Visual AnalogueScale(VAS),Clinical efficacy	Not mentioned		There were 6 cases of L3/L4 lesions, 18 cases of L4/L5 lesions, 19 cases of L5/S1 lesions, 14 cases of L4/L5 and L5/S1 lesions, and 3 cases of L3/L4, L4/L5 and L5/S1 lesions. There were 32 cases of left central type and 28 cases of right central type.	Five cases had L3/L4 lesions, 22 cases had L4/L5 lesions, 21 cases had L5/S1 lesions, 9 cases had L4/L5 and L5/S1 lesions, and 4 cases had L3/L4, L4/L5 and L5/S1 lesions. There were 35 cases of left central type and 25 cases of right central type.
80	Xin Wang2016	Xin Wang	2016	Clinical Observation on the Treatment of Lumbar Disc Herniation with Bipolar Radiofrequency Minimally Invasive Surgery Combined with Small Needle Knife	Modern Drug Application in China	CNKI	Lumbar Disc Herniation（LDH）	RCT	51/51/51	89/64		Radiofrequency thermocoagulation + Loosen with a knife	Group A Radiofrequency thermocoagulation，Group B Loosen with a knife	3.51±2.61			MacNab evaluation method,Visual AnalogueScale(VAS)	Not mentioned		Not mentioned	Not mentioned
81	Li Yang2016	Li Yang	2016	Clinical Observation on the Treatment of Lumbar Disc Herniation with Minimally Invasive Intervention Guided by C-arm Combined with Spinal Manipulation and Core Muscle Group Stability Training	Journal of Hubei University of Chinese Medicine	CNKI	Lumbar Disc Herniation（LDH）	RCT	100/100	57/43	61/39	Radiofrequency thermocoagulation + ozone ablation + Chiropractic therapy and core muscle stability training treatment	Radiofrequency thermocoagulation + ozone ablation	39. 5 ± 12. 9m	38. 5 ± 10. 2m		Visual AnalogueScale(VAS),Clinical efficacy,The Japanese Orthopaedic Association (JOA) Scale	Not mentioned		Not mentioned	Not mentioned
82	Yongkai Zhao2015	Yongkai Zhao	2015	Clinical Observation of 168 Cases of Lumbar Disc Herniation Treated with Radiofrequency Thermocoagulation Combined with Ozone Ablation	Chinese Practical Medicine	CNKI	Lumbar Disc Herniation（LDH）	RCT	168/152	98/70	92/60	Radiofrequency thermocoagulation + ozone ablation	Paravertebral injection of analgesic solution for treatment	(16.8±8.4) m	(16.5±8.2) m		Visual AnalogueScale(VAS),Total effective rate,Incidence of adverse reactions	Not mentioned		A total of 239 segments were affected, including 74 cases at L3~4, 117 cases at L4~5, and 48 cases at L5~S1.	A total of 221 segments were affected, including 72 cases at L3~4, 107 cases at L4~5, and 42 cases at L5~S1.
83	Yujie Sun2013	Yujie Sun	2013	Clinical Observation on the Treatment of Lumbar Intervertebral Disc Herniation with Triple Therapy	Chinese Medical Guide	CNKI	Lumbar Disc Herniation（LDH）	RCT	80/80	98/62		Radiofrequency thermocoagulation + ozone ablation +Acupuncture triple therapy for treatment	Radiofrequency thermocoagulation + ozone ablation	(19.3±6.9)m			Visual AnalogueScale(VAS),The Japanese Orthopaedic Association (JOA) Scale	Not mentioned		Not mentioned	Not mentioned
84	Jinchun Shan2013	Jinchun Shan	2013	Clinical Observation of 51 Cases of Lumbar Disc Herniation Treated with Bushen Zhuanggu Formula Combined with Radiofrequency Thermocoagulation Targeted Therapy	Hebei Journal of Traditional Chinese Medicine	CNKI	Lumbar Disc Herniation（LDH）	RCT	53/51	32/21	29/22	Radiofrequency thermocoagulation + Bushen Zhuanggu prescription	Radiofrequency thermocoagulation + conventional conservative treatment	8.3	7. 8		Clinical efficacy	Not mentioned		Not mentioned	Not mentioned
85	Bohua Li2012	Bohua Li	2012	Clinical Observation on the Treatment of Lumbar Disc Herniation with CT-Guided Radiofrequency Thermocoagulation Combined with Ozone Ablation	Chinese Journal of Pain Medicine	CNKI	Lumbar Disc Herniation（LDH）	RCT	45/45	31/14	30/15	Radiofrequency thermocoagulation + ozone ablation	Radiofrequency thermocoagulation	3.7±2.0	3.9±2.3		MacNab evaluation method,Visual AnalogueScale(VAS)	No adverse drug reactions, nerve damage or infections occurred in any of the patients.		Not mentioned	Not mentioned
86	Jianping Wu2010	Jianping Wu	2010	Clinical Observation on the Treatment of Lumbar Disc Herniation with Targeted Radiofrequency Thermocoagulation Combined with Ozone Injection	Chinese Journal of Pain Medicine	CNKI	Lumbar Disc Herniation（LDH）	RCT	50/50	28/22	30/20	Radiofrequency thermocoagulation + ozone ablation	Collagenase discectomy treatment	4.2 ± 2.7	4.0±2.3		hospital stays,Visual AnalogueScale(VAS), Incidence of adverse reactions,Clinical efficacy	Six cases experienced intensified pain, four cases had psoas major muscle spasms, and one case had nausea. No serious complications such as intervertebral discitis or nerve damage occurred.	Six cases experienced increased pain, four cases had psoas major muscle spasms, and no cases had nausea. No serious complications such as intervertebral discitis or nerve damage occurred.	There are a total of 60 intervertebral disc protrusions, including 35 at L4/5 and 25 at L5/S1.	A total of 65 intervertebral discs are protruded, including 38 at L4/5 and 27 at L5/S1.
87	ZhenYue Wang2021	ZhenYue Wang	2021	Clinical Observation on the Treatment of Lumbar Disc Herniation with CT-Guided Radiofrequency Thermocoagulation Combined with Ozone Ablation	Chinese Science and Technology Journal Database (Full-text Version) - Medicine and Health Sciences	VIP	Lumbar Disc Herniation（LDH）	RCT	40/40	24/16	22/18	Radiofrequency thermocoagulation + ozone ablation	Radiofrequency thermocoagulation	30.92+4.46m	30.98+4.5m		Visual AnalogueScale(VAS),Straight leg raising test	Not mentioned		There were 6 cases of L3/4 intervertebral discs, 18 cases of L4/5 intervertebral discs, and 16 cases of L5/S1 intervertebral discs.	There were 8 cases of L3/4 intervertebral discs, 16 cases of L4/5 intervertebral discs, and 16 cases of L5/S1 intervertebral discs.
88	Dachun Li2015	Dachun Li	2015	Observation on the Clinical Efficacy of Nucleus Pulposus Ablation and Radiofrequency Targeted Thermal Coagulation in the Treatment of Lumbar Disc Herniation	Journal of Minimally Invasive Medicine	VIP	Lumbar Disc Herniation（LDH）	RCT	46/46	27/19	26/20	Radiofrequency thermocoagulation + Nucleus pulposus ablation	Radiofrequency thermocoagulation	5.11±1.09	4.92±0.97		MacNab evaluation method,Clinical efficacy	In addition to pain at the puncture site, only 5 patients experienced urinary retention, which was resolved by applying heat to the lower abdomen. No adverse reactions such as spinal anesthesia, total spinal anesthesia, or nerve damage were observed in the remaining patients.		Not mentioned	Not mentioned
89	Sujeet Gautam 2011	Sujeet Gautam	2011	Comparative evaluation of oxygen-ozone therapy and combined use of oxygen-ozone therapy with percutaneous intradiscal radiofrequency thermocoagulation for the treatment of lumbar disc herniation	Pain Pract	Pubmed	Lumbar Disc Herniation（LDH）	RCT	46/45	25/18	27/14	Radiofrequency thermocoagulation + ozone ablation	Ozone ablation	Not mentioned			Visual AnalogueScale(VAS),Oswestry Disability Index(ODI),Clinical efficacy	Not mentioned		8 cases at L4/5, 16 cases at L5S1, 8 cases at L3/4 and L4/5, 11 cases at L4/5 and L5S1	There were 9 cases at L4/5, 14 cases at L5S1, 6 cases at both L3/4 and L4/5, and 12 cases at both L4/5 and L5S1.

## Sheet: Baseline characteristics
Included studies	Sample size（T/C）	Gender (number of cases, male/female)		Intervening measure		Duration of illness (Years or Months)		Outcome indicator
		T	C	T	C	T	C
Ming Lei2013	75/75	78/72		Ozone injection +GRT	Ozone injection+GRT	3 months to 13 years		②③
Yuming Chen2013	45/45	25/20	26/19	GRT+Ozone injection	GRT	15.3±6.5m	15.8±6.2m	③
Bo Nian2013	40/40	48/32		Ozone injection+GRT	Ozone injection	6 months to 7 years		②
Li Wang2011	75/75	88/62		Ozone injection+GRT	Ozone injection	1.5 months to 14 years		②③
Fuwen Pan2010	30/30	38/22		GRT+Qiangyao-huoxue soup	GRT+Diclofenac enteric-coated tablets	3 days to 10 years		③
Changcun Shao2023	32/31	18/14	18/13	GRT+Ozone ablation	GRT	4.8±1.6	4.2±1.3	②③④⑤⑥
Qiuan Mei2023	52/52	33/19	32/20	GRT+Ozone injection+Tongbi decoction	GRT+Ozone injection	2.35±0.54	2.37±0.50	③④⑤⑥⑦⑩
Haijun Liu2023	66/66	38/28	42/24	Ozone injection+GRT	GRT	28.6±6.7	29.2±6.8	②③④
HengChao Luo2022	58/58	45/13	48/10	Ozone ablation+GRT	GRT	7.08 ±2.11	7.13 ±2.09	⑤⑥
Jingyi Wei2022	44/44	25/19	23/21	GRT+Ozone ablation	GRT	4.67±0.81	4.61±0.79	②③④⑤
Jinyi Huang2021	50/50	21/29	23/27	GRT+Ozone ablation	GRT	4.53±0.85	4.37±0.84	②③④⑤⑥
WenYi Gu2021	35/35	15/20	13/22	GRT+Ozone ablation	GRT	Not mentioned		⑩
Guanlin Lin2021	42/42	26/16	24/18	GRT+Ozone ablation	GRT	(12.39±1.66)m	(12.34±1.62)m	⑩⑥
Qing Zhang2021	35/35	28/7	29/6	GRT+Ozone ablation	GRT	6.73±2.04	6.71±2.01	②③⑤⑩
Wenfu Zhang2021	35/35	27/8	28/7	GRT+Ozone ablation	GRT	6.73±2.09	6.77±2.04	②
Xijuan Wu2021	40/40	42/38		GRT+Ozone ablation	GRT	4.76±1.33		⑩③
Jingbin Wu2021	40/40	23/17	24/16	GRT+Ozone injection	GRT	2.26±0.72	2.24±0.75	②④
Renhuan Wang2020	50/50	22/28	21/29	GRT+Taohongsiwu decoction	GRT	2.7±0.8	2.6±0.7	①③
Guofu Li2020	20/20	8｜12	9｜11	GRT+Ozone ablation	Conservative treatment with traditional medicine	Not mentioned		②③⑤
Zongjun Quan2020	20/20	12｜8	11｜9	GRT+Ozone ablation	GRT	Not mentioned		②④⑤
Lili Wu2020	21/21	12｜9	13｜8	GRT+Ozone injection	Ozone injection	3.4±2.6	3.2±2.1	②③
Lei Feng2020	33/33	19/14	21｜12	GRT+Ozone injection	GRT	(28.3±6.1)m	(29.1±6.7)m	②③④
Hongguang Yu2020	40/40	21｜11	29/19	GRT	Ozone injection	Not mentioned		③④⑤
Zun Wei2019	46/46	23/23	24/22	GRT+Ozone ablation	Ozone ablation	3.96±1.52	3.76±1.43	①③⑤⑩
Bo Zhao2019	53/53	30/23	33/20	GRT+Ozone ablation	GRT	10.8±5.1	11.4±5.3	③⑦
Liqun Du2019	64/64	39/25	37/27	GRT+Ozone ablation	GRT	2.17±0.95	2.48±1.24	③④⑤⑩
Chengzhe Cao2019	105/105	59/46	52/53	GRT+Ozone injection	GRT	(6.72±2.40)m	(6.97±2.51)m	③⑤⑧
Lijun Cui2019	30/30	16/14	15/15	GRT+Ozone ablation	GRT	(6.70±3.32)m	(15.80±3.17)m	②③
Xingfu Jiang2019	57/56	33/24	31/25	Traditional Chinese Medical method+GRT	Symptomatic routine treatment	1.47±0.32	1.43±0.30	⑥⑩
Chaolin Yu2019	41/41	25/16	24/17	GRT+Ozone ablation	GRT	9.44±1.52	9.03±1.61	②③
Xin Xu2018	43/43	27/16	28/15	GRT+Ozone injection	Ozone injection	Not mentioned		①②③
Zhengang Zhai2018	50/50	23/27	22/28	Ozone ablation+GRT	Ozone ablation	Not mentioned		②⑩
Haibao Tian2018	46/46	25/21	26/20	GRT+Ozone injection	GRT	4.30±2.94	4.25±2.38	②③
Yande Wang2018	41/41	25/16	24/17	GRT+Ozone ablation	GRT	3.89±1.83	3.84±1.88	②③
Bolong Lin2018	42/42	23/19	25/17	Duhuo Jisheng Decoction +GRT	Duhuo Jisheng Decoction	(6.9±0.8) m	(7.2±1.3)m	①③⑤⑧⑩
Paizhou Zhu2018	45/45	28/17	30/15	GRT+Ozone ablation	Ozone ablation	(20.8±5.2)m	(20.5±5.3)m	②③④
Weiguo Zhang2018	45/45	27/17	29/16	Percutaneous laser disc decompression+GRT	GRT	5.4±2.2	5.7±2.6	③⑥
Yunqiang Cui2018	45/45	24/21	23/22	GRT+Duhuo Jisheng Decoction	GRT	（28.04±5.63) m	（27.62± 5.28)m	⑤⑥⑩
Zheng Lei2017	60/60	38/22	40/20	GRT+Ozone injection	GRT	4.5±2.9	4.2±2.6	②④
Qiuan Mei2017	32/32	14/18	12｜20	GRT+Taohongsiwu decoction	GRT	2.38±0.23	2.58±0.11	③⑤⑩
Yubing Liang2017	463/463	275/188	267/196	GRT+Ozone ablation	Acupuncture, traction, venous detumescence, promoting blood circulation and removing stasis, nerve nutrition, oral anti-inflammatory and analgesic drugs, etc	5	5.5	③⑩
Xuezhong Du2017	32/32	14/18	17/15	GRT+Ozone ablation	Ye's ten steps for bone setting	(8.62±2.54)m	(9.01±2.33)m	②③⑤
Huichao Cao2017	50/50	28/22	27/23	Ozone ablation+GRT	Ozone ablation	4.12±2.24	4.23±2.38	③⑨⑩
Qi Sun2017	110/110	55/55	64/46	GRT+Ozone ablation	Routine treatment	(6.3±1.2)m	(4.9±1.4)m	③⑩
Zunzhang Liu2017	60/60	37/23	35/25	GRT+Ozone ablation	Conservative treatment	Not mentioned		②③⑩
Longtai Ren2017	28/32	19｜9	21｜11	GRT+Ozone injection	GRT	3.3±50.3	3.4±50.7	①⑩
Fusheng Han2016	104/104	61/43	60/44	GRT+Ozone ablation	Percutaneous lumbar discectomy was performed+Ozone ablation	Not mentioned		③⑩
Zhonghua Yang2016	30/30/30	12|8	A 15/15 ；B 14/16	Ozone ablation+GRT	GRT	Not mentioned		②③
Lifei Yu2016	50/50	29/21	26/24	GRT+A small dose of collagenase	GRT	4~11	3~12	②
Jun Tan2016	45/45	31/14	27/18	GRT+Release with small needle knife	GRT	Not mentioned		③④⑤
Shudong Dong2016	88/88	45/43	46/42	Ozone ablation+GRT	Ozone ablation	5.26±1.37	5.33±1.52	⑩
Shaozhong Lin2016	30/30	41/19		GRT+Pulsed radiofrequency of nerve roots	GRT	3.1±5.5		②③
Junsong Zhu2016	90/90	56/34	61/29	Target puncture method in posterior tubular position+GRT	Ozone injection	（4.60±2.76)m	(3.40±2.09)m	②⑥
Hongjian Zhang2016	44/44	24/20	25/19	GRT+Ozone ablation	GRT	(31.38±4.56)m	(31.45±4.63)m	③⑦
Xiaofeng He2016	53/53	25/28	27/26	GRT+Acupotomy	GRT	3.4±1.6	3.6±2.3	③
Fuchao He2016	100/100	62/38	58/42			4.3±1.3	4.1±1.1	②③
Jieyun Huang2015	33/33	18/15	19/14	GRT+Ozone injection	GRT	3.7±0.8	3.5±0.5	③
Yi Guo2015	40/40	24/16	23/17	GRT+Ozone injection	GRT+Ozone injection	2.33±1.0	2.49±2.5	②③
Zhifang Fan2015	52/52	33/19	32/20	GRT+Selective nerve root block	GRT	2.74±0.52	2.15±0.58	③⑩
Zhenling Yang2015	40/40	27/13	26/14	GRT+Ozone oxidation of the nucleus pulposus	GRT	(30.1 ±7.4)m	(28.7 ±7.5)m	②③⑩
Yanbo Yu2015	30/25	17/13	15｜10	GRT	Conservative treatment	Not mentioned		②③
Guohui Zhou2015	30/30/30	51/39		GRT+Ozone injection	GRT	4.25±2.58		③⑩
Junfang Wu2015	44/44	21/23	20/24	GRT+Ozone injection	Ozone ablation	2.51±0.82	2.13±0.54	①
Tao Liu2015	68/67/67	41/27	GRT 42/25，Ozone injection 40/27	GRT+Ozone injection	GRT	4.1±2.8	GRT 3.9±2.7，Ozone injection 4.2±2.8	②③④
Fuchao He2015	100/100	114/86		GRT+Chinese medicine, acupuncture and rehabilitation	GRT	Not mentioned		⑥
Fuchao He2015	100/100	57/43	56/44	GRT+Chinese medicine, acupuncture and rehabilitation	GRT	Not mentioned		①
Haibo Jiang2014	50/50	26/24	28/22	Ozone ablation+GRT	Percutaneous lumbar discectomy was performed	(18.3±9.1)m	(15.6±8.7)m	③④
Lin Li2014	36/36	24 ｜ 12	25｜ 1 1	Ozone ablation+GRT	Ozone ablation	Not mentioned		②⑨
Zhaobao Li2014	25/25	10｜15	12｜13	GRT+Ozone injection	Paravertebral injection of analgesic solution was performed	3.5	3	②③⑨
Yuming Chen2013	45/45	25 /20	26/19	GRT+Ozone injection	GRT	(15.3±6.5)m	(15.8±6.2) m	③
Tao Peng2013	40/40	28|12	22/18	Ozone injection+GRT	Ozone injection	(16.75±10.991)m	(16.75±9.173)m	②⑨
Jinshan Zhang2013	37/37	23 / 14	25｜12	GRT	Collagenase chemical lysis	Not mentioned		③
Jie Zhang2013	50/50	26/24	30/20	Percutaneous clamp of the nucleus pulposus+GRT	Percutaneous clamp of the nucleus pulposus	Not mentioned		⑩
Di Gao2012	40/40	26/14	27/13	GRT+Ozone ablation	Ozone ablation	11.5±4.7	10.9±5.0	②③
Lili Han2009	48/54	28｜12	30/24	A single epidural injection of analgesic compound solution was performed+GRT	Epidural nerve block (epidural injection of analgesic compound)	(35.7±12.6)m	(36.5±14.1)m	②③
Xiaolin Yang2009	16/16	20｜12		Ozone ablation+GRT	Ozone ablation	Not mentioned		②③
Kemei Wu2009	60/60/60	Group C 35/25	Group A 37/23；Group B 39/21	GRT+Ozone ablation	Ozone ablation	3.21±0.18	A 3.23±0.17；B 3.19±0.16	②
Tao Fan2017	110/110	74/36	68/42	GRT+Ozone ablation	GRT	5.99±4.84	6.44±5.07	②③
Tao Cheng2016	60/60	33/27	29/31	GRT+Ozone injection	Conventional conservative	There were 36 cases with a disease course of less than 2 months, 16 cases with a disease course ranging from 2 months to half a year, and 8 cases with a disease course of more than half a year.	There were 41 cases with a disease course of less than 2 months, 10 cases with a disease course of 2 months to half a year, and 9 cases with a disease course of more than half a year.	③⑩
Xin Wang2016	51/51/51	89/64		Acupotomy+GRT	GRT	3.51±2.61		②③
Li Yang2016	100/100	57/43	61/39	GRT+Ozone ablation+Chiropractic therapy and core muscle stability training	GRT+Ozone ablation	(39.5±12.9)m	(38.5±10.2)m	③⑤
Yongkai Zhao2015	168/152	98/70	92/60	GRT+Ozone ablation	Paravertebral injection of analgesic solution was performed	(16.8±8.4)m	(16.5±8.2)m	③⑩
Yujie Sun2013	80/80	98/62		GRT+Ozone injection+Acupuncture triple therapy Bushen Zhuanggu decoction	Ozone injection+GRT	(19.3±6.9)m		②③⑤
Jinchun Shan2013	53/51	32/21	29/22	Bushen Zhuanggu prescription+GRT	GRT	8.3	7.8	⑩
Bohua Li2012	45/45	31/14	30/15	GRT+Ozone injection	GRT	3.7±2.0	3.9± 2.3	②③
Jianping Wu2010	50/50	28/22	30/20	GRT+Ozone injection	The treatment was treated with collagenase disc injection	4.2±2.7	4.0±2.3	②③
ZhenYue Wang2021	40/40	24/16	22/18	GRT+Ozone ablation	GRT	(30.92+4.46)m	(30.98+4.51)m	③⑦
Dachun Li2015	46/46	27/19	26/20	GRT+Ablation of the nucleus pulposus	GRT	5.11±1.09	4.92±0.97	②
Sujeet Gautam 2011	46/45	25/18	27/14	GRT+Ozone injection	ozone injection	Not mentioned		③④⑩
Note: GRT: radiofrequency thermocoagulation target therapy; T: experimental group; C: Control group. ① Total effective rate; ② Modified Macnab criteria; ③ Visual Analogue Scale (VAS); ④Oswestry disability index (ODI); ⑤ Japanese orthopedic association (JOA) score; ⑥ Serum inflammatory factor levels (serum IL-6, TNF-α, IL-1B), ⑦ straight leg raising test, ⑧ hemorheology indexes (thrombus length an…
Conventional therapy：Ozone injection、Qiangyao-huoxue soup、Tongbi decoction、Taohongsiwu decoction、Traditional Chinese Medical method、Duhuo Jisheng Decoction、Percutaneous laser disc decompression、A small dose of collagenase、Release with small needle knife、Pulsed radiofrequency of nerve roots、Acupotomy、Chinese medicine, acupuncture and rehabilitation、Percutaneous clamp of the nucleus pulposus、A sing…

## Sheet: adverse event
Included studies	Group	Number of cases	Adverse event																			The total number of adverse events occurred	Incidence rate of adverse events (%)
			Dizzy giddy	Headache	Nausea and Vomiting	Numbness of limb	Lower extremity pain	Spasm of the psoas major muscle	Lumbago	The pain gets worse	Cauda equina injury	Nerve root injury	Sensory disturbance	Acroparalysis	Postoperative infection	Highlight again	Cerebrospinal fluid leakage	Hemorrhage	Uroschesis	Abdominal distension	Else
Haijun Liu2023	T	66	/	/	/	4	/	/	/	/	2	/	/	/	/	/	/	/	/	/	/	6	9.09
	C	66	/	/	/	2	/	/	/	/	2	/	/	/	/	/	/	/	/	/	/	4	6.06
Lei Feng2020	T	33	/	/	/	2	/	/	/	/	1	/	/	/	/	/	/	/	/	/	/	3	9.1
	C	33	/	/	/	1	/	/	/	/	1	/	/	/	/	/	/	/	/	/	/	2	6.1
Liqun Du2019	T	64	/	1	2	/	/	/	/	/	/	/	/	/	/	/	/	/	/	/	/	3	4.69
	C	64	/	/	1	/	/	/	/	/	/	/	/	/	/	/	/	/	/	/	/	1	1.56
Zunzhang Liu2017	T	60	/	2	2	/	/	/	/	/	/	/	/	/	/	/	/	/	/	/	/	4	3.33
	C	60	/	1	1	/	/	/	/	/	/	/	/	/	/	/	/	/	/	/	/	2	6.67
Fusheng Han2016	T	104	/	/	/	/	/	/	/	/	/	/	1	1	2	1	/	/	/	/	3	8	7.69
	C	104	/	/	/	/	/	/	/	/	/	/	5	6	7	3	/	/	/	/	4	25	24.04
Lifei Yu2016	T	50	/	1	/	/	4	/	/	/	/	/	/	/	/	/	/	/	/	/	/	5	10
	C	50	/	/	/	/	/	/	/	/	/	/	/	/	/	/	/	/	/	/	/	0	0
Shudong Dong2016	T	88	/	/	2	/	/	/	/	/	/	6	/	/	4	/	/	/	/	/	/	12	13.64
	C	88	/	/	5	/	/	/	/	/	/	11	/	/	7	/	/	/	/	/	/	23	26.14
Fuchao He2016	T	100	/	8	10	/	/	/	/	/	/	/	/	/	/	/	/	/	/	/	/	18	18
	C	100	/	8	2	/	1	/	/	/	/	/	/	/	/	/	/	/	8	1	/	20	20
Zhenling Yang2015	T	40	/	/	/	/	/	/	5	/	/	/	/	/	/	/	/	/	/	/	/	5	12.5
	C	40	/	/	/	/	/	/	4	/	/	/	/	/	/	/	/	/	/	/	/	4	10
Yuming Chen2013	T	45	2	/	2	/	/	/	/	/	/	/	/	/	/	/	/	/	/	/	/	4	8.89
	C	45	2	/	2	/	/	/	/	/	/	/	/	/	/	/	/	/	/	/	/	4	8.89
Tao Fan2017	T	110	/	/	/	/	/	/	/	/	/	/	/	/	/	/	/	/	/	/	3	3	2.73
	C	110	/	/	/	/	/	/	/	/	/	/	/	/	/	/	/	/	/	/	2	2	1.82
Jianping Wu2010	T	50	/	/	1	/	/	4	/	6	/	/	/	/	/	/	/	/	/	/	/	11	22
	C	50	/	/	0	/	/	4	/	6	/	/	/	/	/	/	/	/	/	/	/	10	20
Dachun Li2015	T	46	/	/	/	/	/	/	/	/	/	/	/	/	/	/	/	/	5	/	/	5	5.43
	C	46	/	/	/	/	/	/	/	/	/	/	/	/	/	/	/	/	/	/	/	0	0

## Sheet: Outcome indicator data
	The number of studies on VAS scores	Serial number	Author Year	Title	Group	Intervening measure		Visual Analogue Scale (VAS) score（ ±s）												MacNab score（%，P<0.05）			JOA（ ±s）							ODI（ ±s）							QOL（ ±s）		Curative effect（%）								炎症因子水平对比（ ±s）
The number of JOA score research studies																																															IL-6(pg/ml)
								Pre-operation	Postoperation	12-One day after the operation	9-Three days after the operation	72 hours after surgery	15-One week after the operation	6-Two weeks after the operation	27-One month after the operation	30-Three months after the operation	20-Six months after the operation	12 months post-operation	postoperation	One month after the operation	Three months after the operation	Six months after the operation	pre-operation	1/One day after the operation	3/Two weeks after the operation	4/One month after the operation	7/Three months after the operation	5/Six months after the operation	9/postoperation	pre-operation	2-Two weeks after the operation	5-One month after the operation	4-Three months after the operation	8-Six months after the operation	2-12 months post-operation	postoperation	pre-operation	postoperation	7 days after the operation	28 days after the operation	1month after the operation	3 months after the operation	140 days after the operation	6 months after the operation	12 months post-operation	Total effective rate	pre-operation	2/7 days after the operation	1/2 weeks after the operation
	1，75/75	1	Ming Lei2013	Experience of Combined Ozone and Radiofrequency Thermocoagulation with Selective Nerve Root Block in the Treatment of Lumbar Disc Herniation	T	GRT+Ozone injection		7.31±1.74	/	1.08±1.52	/	/	1.32±1.68	/	/	1.75±1.60	2.01±1.60	/	/	/	93.33	/	/	/	/	/	/	/	/	/	/	/	/	/	/	/	/	/	/	/	/	/	/	/	/	/	/	/	/
					C	GRT+Ozone injection		7.28±1.70	/	1.70±1.80	/	/	2.21±1.90	/	/	2.15±1.60	2.11±1.65	/	/	/	82.67	/	/	/	/	/	/	/	/	/	/	/	/	/	/	/	/	/	/	/	/	/	/	/	/	/	/	/	/
	2，45/45	2	Yuming Chen2013	The Effect of Percutaneous Targeted Radiofrequency Thermocoagulation Combined with Transforaminal Ozone Injection in the Treatment of Lumbar Intervertebral Disc Herniation	T	GRT+Ozone injection		7.49±2.63	/	/	/	1.14±0.78	/	/	2.32±1.56	2.52±1.67	/	/	/	/	/	/	/	/	/	/	/	/	/	/	/	/	/	/	/	/	/	/	/	/	88.89	/	/	80	/	/	/	/	/
					C	GRT		7.48±2.57	/	/	/	1.23±1.01	/	/	3.85±1.92	4.61±2.22	/	/	/	/	/	/	/	/	/	/	/	/	/	/	/	/	/	/	/	/	/	/	/	/	68.89	/	/	57.78	/	/	/	/	/
		3	Bo Nian2013	Clinical Comparative Study on the Treatment of Lumbar Disc Herniation with Ozone Combined with Radiofrequency	T	GRT+Ozone injection		/	/	/	/	/	/	/	/	/	/	/	/	/	/	/	/	/	/	/	/	/	/	/	/	/	/	/	/	/	/	/	95	97.5	/	/	97.5	/	/	/	/	/	/
					C	Ozone injection		/	/	/	/	/	/	/	/	/	/	/	/	/	/	/	/	/	/	/	/	/	/	/	/	/	/	/	/	/	/	/	60	70	/	/	69.7	/	/	/	/	/	/
	3，75/75	4	Li Wang2011	Ozone Combined with Targeted Radiofrequency Thermocoagulation for the Treatment of Lumbar Intervertebral Disc Herniation	T	GRT+Ozone injection		6.69±1.43	/	/	3.63±1.51	/	/	/	1.19±0.94	/	/	/	/	/	/	/	/	/	/	/	/	/	/	/	/	/	/	/	/	/	/	/	/	/	/	/	/	/	/	94.67	/	/	/
					C	Ozone injection		6.67±1.55	/	/	4.41±1.63	/	/	/	1.31±0.90	/	/	/	/	/	/	/	/	/	/	/	/	/	/	/	/	/	/	/	/	/	/	/	/	/	/	/	/	/	/	80	/	/	/
	4，30/30	5	Fuwen Pan2010	Radiofrequency thermocoagulation combined with Qiangyao Huoxue Decoction in the treatment of lumbar intervertebral disc protrusion	T	GRT+Qiangyao Huoxue Decoction		/	/	/	3.30±2.56	/	2.44±2.10	/	1.88±1.12	0.99±0.78	/	/	/	/	/	/	/	/	/	/	/	/	/	/	/	/	/	/	/	/	/	/	/	/	86.7	/	/	/	/	/	/	/	/
					C	GRT+Diclofenac Enteric-coated Tablets		/	/	/	5.78±2.92	/	3.85±2.33	/	2.01±1.05	1.01±0.82	/	/	/	/	/	/	/	/	/	/	/	/	/	/	/	/	/	/	/	/	/	/	/	/	80	/	/	/	/	/	/	/	/
1	5，32/31	6	Changcun Shao2023	Analysis of the Therapeutic Effect of Minimally Invasive Interventional Radiofrequency Thermocoagulation Combined with Ozone Therapy for Lumbar Intervertebral Disc Herniation	T	GRT+Ozone injection		6.01±1.82	1.46±0.36	/	/	/	/	/	/	/	/	/	/	/	/	/	10.62±1.88	/	/	/	/	/	21.54±1.37	40.35±2.63	/	/	/	/	/	16.23±3.76	65.17±4.06	86.51±4.24	/	/	/	/	/	/	/	96.88	9.35±1.93	/	/
					C	GRT		6.35±1.67	2.31±0.60	/	/	/	/	/	/	/	/	/	/	/	/	/	10.13±1.91	/	/	/	/	/	18.69±1.58	40.78±2.59	/	/	/	/	/	22.03±3.43	65.86±4.25	78.05±4.19	/	/	/	/	/	/	/	74.19	9.12±1.56	/	/
2	6，52/52	7	Qiuan Mei2023	Observation on the Therapeutic Effect of Targeted Radiofrequency Thermocoagulation Combined with Medical Ozone and Tongbi Decoction in the Treatment of Lumbar Disc Herniation	T	GRT+Ozone injection		7.10±0.05	/	/	/	/	/	3.10±0.12	/	2.01±0.75	/	/	/	/	/	/	12.10±3.20	/	14.33±3.67	/	16.71±3.89	/	/	74.79±6.44	35.12±6.87	/	28.71±6.73	/	/	/	/	/	/	/	/	94.23	/	/	/	/	23.12±4.09	/	18.10±3.11
					C	GRT+Ozone injection		7.03±0.65	/	/	/	/	/	4.43±1.44	/	3.53±1.14	/	/	/	/	/	/	12.16±3.13	/	13.28±3.34	/	14.45±3.82	/	/	75.21±6.13	44.24±7.17	/	35.45±6.89	/	/	/	/	/	/	/	/	71.15	/	/	/	/	23.21±4.13	/	20.12±3.17
	7，66/66	8	Haijun Liu2023	The Therapeutic Value of Ozone Combined with Radiofrequency Thermocoagulation in the Treatment of Lumbar Disc Herniation	T	GRT+Ozone injection		6.01±1.51	/	/	/	/	/	/	/	/	2.77±0.58	/	/	/	/	95.45	/	/	/	/	/	/	/	57.15±11.43	/	/	/	0	/	/	/	/	/	/	/	/	/	/	/	/	/	/	/
					C	GRT		5.97±1.63	/	/	/	/	/	/	/	/	1.96±0.35	/	/	/	/	80.3	/	/	/	/	/	/	/	56.21±12.57	/	/	/	32.19±6.84	/	/	/	/	/	/	/	/	/	/	/	/	/	/	/
3	9，58/58	9	HengChao Luo2022	Clinical Comparative Study on Radiofrequency Thermocoagulation Targeting Technique Combined with Ozone Disintegration and Radiofrequency Thermocoagulation Targeting Technique in the Treatment of Lumbar Disc Herniation	T	GRT+Ozone injection		/	/	/	/	/	/	/	/	/	/	/	/	/	/	/	10.34±1.29	/	/	/	/	19.63±2.09	/	/	/	/	/	/	/	/	/	/	/	/	/	/	/	/	/	96.55	9.55±1.54	5.82±0.73	/
					C	GRT		/	/	/	/	/	/	/	/	/	/	/	/	/	/	/	10.32±1.28	/	/	/	/	15.92±2.19	/	/	/	/	/	/	/	/	/	/	/	/	/	/	/	/	/	75.86	9.83±1.57	6.40±0.81	/
4	8，44/44	10	Jingyi Wei2022	The clinical efficacy of target radiofrequency thermocoagulation combined with ozone ablation in the treatment of lumbar disc herniation (LDH)	T	GRT+Ozone injection		6.42±0.86	/	/	/	/	/	/	/	/	2.12±0.32	/	/	/	/	/	13.61±1.38	/	/	/	/	20.84±3.19	/	36.86±4.92	/	/	/	6.92±1.16	/	/	/	/	/	/	/	/	/	/	/	95.45	/	/	/
					C	GRT		6.58±0.91	/	/	/	/	/	/	/	/	3.52±0.41	/	/	/	/	/	13.28±1.51	/	/	/	/	18.38±3.23	/	36.49±5.01	/	/	/	8.85±1.32	/	/	/	/	/	/	/	/	/	/	/	84.09	/	/	/
5	9，50/50	11	Jinyi Haung2021	Clinical efficacy of target radiofrequency thermocoagulation combined with ozone ablation in the treatment of lumbar disc herniation	T	GRT+Ozone injection		6.42±0.86	2.12±0.32	/	/	/	/	/	/	/	/	/	/	/	/	/	13.61±1.38	/	/	/	/	/	20.84±3.19	36.86±4.92	/	/	/	/	/	6.92±1.16	/	/	/	/	/	/	/	/	/	92	9.52±1.57	/	/
					C	GRT		6.58±0.91	3.52±0.41	/	/	/	/	/	/	/	/	/	/	/	/	/	13.28±1.51	/	/	/	/	/	18.38±3.23	36.49±5.01	/	/	/	/	/	8.85±1.32	/	/	/	/	/	/	/	/	/	78	9.81±1.61	/	/
	12	12	Wenyi Gu2021	Observation on the Clinical Effect of Radiofrequency Thermocoagulation Combined with Ozone Ablation in the Treatment of Lumbar Disc Herniation	T	GRT+Ozone injection		/	/	/	/	/	/	/	/	/	/	/	/	/	/	/	/	/	/	/	/	/	/	/	/	/	/	/	/	/	/	/	/	/	/	/	/	/	/	97.14	/	/	/
					C	GRT		/	/	/	/	/	/	/	/	/	/	/	/	/	/	/	/	/	/	/	/	/	/	/	/	/	/	/	/	/	/	/	/	/	/	/	/	/	/	82.86	/	/	/
	13	13	Guanlin Lin2021	The Effect of Percutaneous Radiofrequency Targeted Thermocoagulation Combined with Ozone Ablation on Nucleus Pulposus Retraction and Inflammatory Response in Patients with Lumbar Disc Herniation	T	GRT+Ozone injection		/	/	/	/	/	/	/	/	/	/	/	/	/	/	/	/	/	/	/	/	/	/	/	/	/	/	/	/	/	/	/	/	/	/	/	/	/	/	78.57	268.26±12.75	96.97±7.41	/
					C	GRT		/	/	/	/	/	/	/	/	/	/	/	/	/	/	/	/	/	/	/	/	/	/	/	/	/	/	/	/	/	/	/	/	/	/	/	/	/	/	95.24	267.45±12.69	144.35±9.26	/
6	10，35/35	14	Qing Zhang2021	The Effect of Ozone Disintegration Combined with Radiofrequency Thermocoagulation Targeting Therapy on Patients with Lumbar Disc Herniation	T	GRT+Ozone injection		6.73±1.14	1.21±0.49	/	/	/	/	/	/	/	/	/	/	/	/	/	10.31±1.32	/	/	/	/	/	19.52±2.20	/	/	/	/	/	/	/	/	/	/	/	/	/	/	/	/	94.29	/	/	/
					C	GRT		6.71±1.11	2.64±0.45	/	/	/	/	/	/	/	/	/	/	/	/	/	10.33±1.29	/	/	/	/	/	15.94±2.17	/	/	/	/	/	/	/	/	/	/	/	/	/	/	/	/	74.29	/	/	/
7	11，35/35	15	Wenfu Zhang2021	Clinical Efficacy of Targeted Radiofrequency Thermocoagulation Combined with Ozone Discectomy in the Treatment of Lumbar Intervertebral Disc Herniation	T	GRT+Ozone injection		6.89±1.53	1.25±0.47	/	/	/	/	/	/	/	/	/	/	/	/	/	10.43±1.44	/	/	/	/	/	19.57±2.2	/	/	/	/	/	/	/	/	/	/	/	/	/	/	/	/	94.29	/	/	/
					C	GRT		6.88±1.52	2.67±0.44	/	/	/	/	/	/	/	/	/	/	/	/	/	10.42±1.39	/	/	/	/	/	15.35±2.9	/	/	/	/	/	/	/	/	/	/	/	/	/	/	/	/	74.29	/	/	/
	12，40/40	16	Xijuan Wu2021	Observation on the Effect of Radiofrequency Thermocoagulation Combined with Ozone Ablation in the Treatment of Lumbar Disc Herniation	T	GRT+Ozone injection		7.87±1.31	2.67±0.52	/	/	/	/	/	/	/	/	/	/	/	/	/	/	/	/	/	/	/	/	/	/	/	/	/	/	/	/	/	/	/	/	/	/	/	/	92.5	/	/	/
					C	GRT		7.83±1.28	4.04±0.65	/	/	/	/	/	/	/	/	/	/	/	/	/	/	/	/	/	/	/	/	/	/	/	/	/	/	/	/	/	/	/	/	/	/	/	/	75	/	/	/
	17	17	Jingbin Wu2021	The Application Effect of Ozone Combined with Radiofrequency Thermocoagulation in Elderly Patients with Lumbar Disc Herniation	T	GRT+Ozone injection		/	/	/	/	/	/	/	/	/	/	/	/	/	/	/	/	/	/	/	/	/	/	56.03±5.47	/	/	/	/	/	25.48±3.62	/	/	/	/	/	/	/	/	/	95	/	/	/
					C	GRT		/	/	/	/	/	/	/	/	/	/	/	/	/	/	/	/	/	/	/	/	/	/	55.76±5.48	/	/	/	/	/	33.16±4.21	/	/	/	/	/	/	/	/	/	80	/	/	/
	18	18	Renhuan Wang2020	Analysis of the Therapeutic Effect of Targeted Radiofrequency Thermocoagulation Combined with Modified Tao Hong Si Wu Decoction in the Treatment of Qi Stagnation and Blood Stasis Type Lumbar Disc Herniation	T	GRT+Taohongsiwu decoction		/	/	/	/	/	/	/	/	/	/	/	/	/	/	/	/	/	/	/	/	/	/	/	/	/	/	/	/	/	/	/	/	/	/	/	/	/	/	94	/	/	/
					C	GRT		/	/	/	/	/	/	/	/	/	/	/	/	/	/	/	/	/	/	/	/	/	/	/	/	/	/	/	/	/	/	/	/	/	/	/	/	/	/	78	/	/	/
8	13，20/20	19	Guofu Wang2020	Observation on the Therapeutic Effect of Radiofrequency Thermocoagulation Combined with Ozone Ablation in the Treatment of Inclusive Far Lateral Lumbar Disc Herniation	T	GRT+Ozone injection		7.51±1.43	/	5.13±1.12	/	/	/	/	3.33±0.71	1.92±0.53	1.05±0.34	/	/	/	/	/	11.31±3.20	14.53±4.35	/	16.06±4.84	21.26±5.14	26.33±6.05	/	/	/	/	/	/	/	/	/	/	/	/	/	/	/	/	/	95	/	/	/
					C	Conventional conservative treatment		7.55±1.39	/	6.01±1.34	/	/	/	/	4.31±0.84	3.03±0.67	1.97±0.55	/	/	/	/	/	11.24±3.22	12.64±3.40	/	14.54±25.39	17.82±5.03	22.82±5.17	/	/	/	/	/	/	/	/	/	/	/	/	/	/	/	/	/	70	/	/	/
9	20，20/20	20	Zongjun Quan2020	Clinical Efficacy of Targeted Radiofrequency Thermocoagulation Combined with Ozone Ablation in the Treatment of Lumbar Disc Herniation: A Discussion	T	GRT+Ozone injection		/	/	/	/	/	/	/	/	/	/	/	/	/	/	/	/	/	/	/	/	20.33±3.58	/	/	/	/	/	25.58±3.34	/	/	/	/	/	/	/	/	/	/	/	95	/	/	/
					C	GRT		/	/	/	/	/	/	/	/	/	/	/	/	/	/	/	/	/	/	/	/	15.58±3.02	/	/	/	/	/	30.17±4.08	/	/	/	/	/	/	/	/	/	/	/	85	/	/	/
	14，21/21	21	Lili Wu2020	Clinical Analysis of Radiofrequency Thermocoagulation Combined with Ozone Injection in the Treatment of Lumbar Disc Herniation	T	GRT+Ozone injection		6.76±1.14	/	/	/	/	2.65±0.96	/	2.17±0.98	1.86±0.98	1.27±0.98	/	/	/	/	/	/	/	/	/	/	/	/	/	/	/	/	/	/	/	/	/	/	/	/	/	/	/	/	61.9	/	/	/
					C	Ozone injection		6.77±1.10	/	/	/	/	3.34±0.98	/	2.81±0.98	2.43±0.98	2.35±0.98	/	/	/	/	/	/	/	/	/	/	/	/	/	/	/	/	/	/	/	/	/	/	/	/	/	/	/	/	90.5	/	/	/
	15，33/33	22	Lei Feng2020	The influence of ozone combined with radiofrequency thermocoagulation on the clinical efficacy of lumbar disc herniation and the effect of nucleus pulposus retraction after surgery	T	GRT+Ozone injection		6.03±1.52	/	/	/	/	/	/	/	/	1.98±0.37	/	/	/	/	93.94	/	/	/	/	/	/	/	56.28±13.16	/	/	/	23.22±5.69	/	/	/	/	/	/	/	/	/	/	/	/	/	/	/
					C	GRT		5.98±1.76	/	/	/	/	/	/	/	/	2.76±0.51	/	/	/	/	81.82	/	/	/	/	/	/	/	59.03±10.71	/	/	/	31.84±6.80	/	/	/	/	/	/	/	/	/	/	/	/	/	/	/
10	16，40/40	23	Hongguang Yu2020	Clinical Efficacy of Percutaneous Radiofrequency Thermocoagulation at the Disc Target Point in the Treatment of Lumbar Disc Herniation	T	GRT		7.41±0.81	/	/	5.02±0.69	/	3.07±0.72	/	2.24±0.63	1.04±0.62	0.82±0.45	/	/	75	87.5	93.7	10.0±1.2	/	/	19.5±1.4	24.7±1.2	27.3±1.3	/	75.27±6.91		35.1±6.9	29.7±6.8	22.5±6.5	/	/	/	/	/	/	/	/	/	/	/	/	/	/	/
					C	Ozone injection		7.39±0.85	/	/	6.23±0.74	/	4.53±0.81	/	3.51±0.66	2.42±0.61	1.72±0.63	/	/	60.4	72.9	81.3	9.1±1.6	/	/	13.2±1.3	17.6±1.1	22.1±1.5	/	76.53±6.83	/	44.3±7.3	38.6±7.1	33.4±6.3	/	/	/	/	/	/	/	/	/	/	/	/	/	/	/
11	17，46/46	24	Zun Wei2019	The influence of single-pole radiofrequency thermocoagulation at the target point combined with ozone ablation on postoperative pain degree and JOA score in patients with lumbar intervertebral disc protrusion	T	GRT+Ozone injection		6.95±1.61	2.39±0.84	/	/	/	/	/	/	/	/	/	/	/	/	/	10.84±2.56	/	/	/	/	/	27.71±1.33	/	/	/	/	/	/	/	/	/	/	/	/	/	/	/	/	97.83	/	/	/
					C	Ozone injection		7.01±1.59	2.81±1.09	/	/	/	/	/	/	/	/	/	/	/	/	/	11.03±2,64	/	/	/	/	/	22.39±1.59	/	/	/	/	/	/	/	/	/	/	/	/	/	/	/	/	82.61	/	/	/
	18，53/53	25	Bo Zhao2019	Clinical Analysis of Radiofrequency Thermocoagulation Combined with Ozone Ablation in the Treatment of Lumbar Disc Herniation	T	GRT+Ozone injection		8.12±2.63	/	/	/	/	/	/	3.55±1.3	2.14±0.77	1.08±0.3	/	/	/	/	/	/	/	/	/	/	/	/	/	/	/	/	/	/	/	/	/	/	/	/	/	/	/	/	/	/	/	/
					C	GRT		8.24±2.54	/	/	/	/	/	/	4.97±1.2	3.67±0.83	2.65±0.5	/	/	/	/	/	/	/	/	/	/	/	/	/	/	/	/	/	/	/	/	/	/	/	/	/	/	/	/	/	/	/	/
12	19，64/64	26	Liqun Du2019	Observation on the Effect of C-arm Guided Radiofrequency Targeted Thermal Coagulation Combined with Ozone Ablation in the Treatment of Lumbar Disc Herniation	T	GRT+Ozone injection		6.17±0,92	/	/	1.83±0.86	/	/	/	1.68±0.82	1.53±0.71	/	/	/	/	/	/	17.19±3.37	/	/	/	26.26±2.34	/	/	71.38±6.97	/	/	29.62±4.85	/	/	/	/	/	/	/	/	/	/	/	/	95.31	/	/	/
					C	GRT		6.08±0.84	/	/	2.34±0.91	/	/	/	2.07±0.85	1.89±0.76	/	/	/	/	/	/	17.42±2.87	/	/	/	23.45±2.19	/	/	70.59±7.26	/	/	38.54±5.68	/	/	/	/	/	/	/	/	/	/	/	/	81.25	/	/	/
13	20，105/105	27	Chengzhe Cao2019	Clinical Effect of C-arm Guided Medical Ozone Intradiscal Injection Combined with Radiofrequency Targeted Thermal Coagulation in the Treatment of Lumbar Disc Herniation	T	GRT+Ozone injection		/	1.52±0.74	/	/	/	/	/	/	/	/	/	/	/	/	/	/	/	/	/	/	/	27.01±1.84	/	/	/	/	/	/	/	/	/	/	/	/	/	/	/	/	/	/	/	/
					C	GRT		/	3.85±1.01	/	/	/	/	/	/	/	/	/	/	/	/	/	/	/	/	/	/	/	16.35±1.57	/	/	/	/	/	/	/	/	/	/	/	/	/	/	/	/	/	/	/	/
	21，30/30	28	Lijun Cui2019	Clinical Effect of Radiofrequency Thermocoagulation Combined with Ozone Ablation in the Treatment of Lumbar Disc Herniation	T	GRT+Ozone injection		8.60±1.22	/	/	/	/	/	/	/	2.15±0.69	/	/	96.67	/	/	/	/	/	/	/	/	/	/	/	/	/	/	/	/	/	/	/	/	/	/	/	/	/	/	/	/	/	/
					C	GRT		8.54±1.03	/	/	/	/	/	/	/	3.87±0.42	/	/	73.33	/	/	/	/	/	/	/	/	/	/	/	/	/	/	/	/	/	/	/	/	/	/	/	/	/	/	/	/	/	/
	29	29	Xingfu Jiang2019	Clinical Efficacy of Traditional Chinese Medicine Manipulation Combined with Radiofrequency Thermocoagulation in the Treatment of Lumbar Intervertebral Disc Herniation and Its Impact on Inflammatory Factors	T	GRT+Traditional Chinese Medical method		/	/	/	/	/	/	/	/	/	/	/	/	/	/	/	/	/	/	/	/	/	/	/	/	/	/	/	/	/	/	/	/	/	/	/	/	/	/	94.73	/	/	/
					C	Conventional conservative treatment		/	/	/	/	/	/	/	/	/	/	/	/	/	/	/	/	/	/	/	/	/	/	/	/	/	/	/	/	/	/	/	/	/	/	/	/	/	/	80.35	/	/	/
	22，41/41	30	Chaolin Yu2019	Clinical Analysis of Radiofrequency Thermocoagulation Combined with Ozone Ablation in the Treatment of Lumbar Disc Herniation	T	GRT+Ozone injection		8.01±1.73	/	/	/	/	3.04±0.63	2.17±0.32	/	/	/	/	/	/	/	/	/	/	/	/	/	/	/	/	/	/	/	/	/	/	/	/	/	/	/	/	/	/	/	95.12	/	/	/
					C	GRT		7.94±1.69	/	/	/	/	4.32±1.05	2.89±0.44	/	/	/	/	/	/	/	/	/	/	/	/	/	/	/	/	/	/	/	/	/	/	/	/	/	/	/	/	/	/	/	78.05	/	/	/
	23，43/43	31	Xin Xu2018	Analysis of the Clinical Effect of Radiofrequency Thermocoagulation Combined with Ozone Injection in the Treatment of Lumbar Disc Herniation	T	GRT+Ozone injection		7.4±0.3	/	/	4.0±0.9	/	/	/	/	3.1±0.4	/	/	/	/	/	/	/	/	/	/	/	/	/	/	/	/	/	/	/	/	/	/	/	/	/	/	/	/	/	90.7	/	/	/
					C	Ozone injection		7.5±0.4	/	/	5.8±1.2	/	/	/	/	5.0±1.6	/	/	/	/	/	/	/	/	/	/	/	/	/	/	/	/	/	/	/	/	/	/	/	/	/	/	/	/	/	93	/	/	/
	32	32	Zhengang Zhai2018	Clinical Effect Analysis of Radiofrequency Thermocoagulation Combined with Ozone Ablation in the Treatment of Lumbar Disc Herniation	T	GRT+Ozone injection		/	/	/	/	/	/	/	/	/	/	/	/	/	/	/	/	/	/	/	/	/	/	/	/	/	/	/	/	/	/	/	/	/	/	/	/	/	/	92	/	/	/
					C	Ozone injection		/	/	/	/	/	/	/	/	/	/	/	/	/	/	/	/	/	/	/	/	/	/	/	/	/	/	/	/	/	/	/	/	/	/	/	/	/	/	80	/	/	/
	24，46/46	33	Haibao Tian2018	The Therapeutic Effect of Minimally Invasive Interventional Radiofrequency Thermocoagulation Combined with Ozone Therapy for Lumbar Intervertebral Disc Herniation	T	GRT+Ozone injection		8.92±1.02	1.04±0.38	/	/	/	/	/	/	/	/	/	/	/	/	/	/	/	/	/	/	/	/	/	/	/	/	/	/	/	/	/	/	/	/	/	/	/	/	91.3	/	/	/
					C	GRT		8.95±1.01	3.88±1.73	/	/	/	/	/	/	/	/	/	/	/	/	/	/	/	/	/	/	/	/	/	/	/	/	/	/	/	/	/	/	/	/	/	/	/	/	73.9	/	/	/
	25，41/41	34	Yande Wang2018	Observation on the Therapeutic Effect of Combined Radiofrequency Thermocoagulation and Ozone Ablation in the Treatment of Lumbar Disc Herniation	T	GRT+Ozone injection		8.78±2.11	/	/	/	/	/	/	/	/	2.72±0.84	1.52±0.49	/	/	/	/	/	/	/	/	/	/	/	/	/	/	/	/	/	/	/	/	/	/	/	/	/	/	/	92.68	/	/	/
					C	GRT		8.80±2.09	/	/	/	/	/	/	/	/	1.06±0.32	0.91±0.26	/	/	/	/	/	/	/	/	/	/	/	/	/	/	/	/	/	/	/	/	/	/	/	/	/	/	/	75.61	/	/	/
14	26，42/42	35	Bolong Lin2018	Clinical Research on the Treatment of Lumbar Intervertebral Disc Herniation with Modified Duhuo Jisheng Decoction Combined with Radiofrequency Targeted Thermal Coagulation	T	GRT+Duhuo Jisheng Decoction		7.18±1.45	1.67±0.35	/	/	/	/	/	/	/	/	/	/	/	/	/	11.13±1.26	/	/	/	/	/	26.23±3.46	/	/	/	/	/	/	/	/	/	/	/	/	/	/	/	/	88.1	/	/	/
					C	Duhuo Jisheng Decoction		7.14±1.54	4.23±1.22	/	/	/	/	/	/	/	/	/	/	/	/	/	11.22±1.25	/	/	/	/	/	15.34±2.28	/	/	/	/	/	/	/	/	/	/	/	/	/	/	/	/	42.9	/	/	/
	27，45/45	36	Paizhou Zhu2018	A Study on the Effect of Combined Application of Percutaneous Radiofrequency Targeted Thermal Coagulation and Ozone Ablation in the Treatment of Lumbar Disc Herniation	T	GRT+Ozone injection		7.35±1.25	1.85±0.45	/	/	/	/	/	/	/	/	/	/	/	/	/	/	/	/	/	/	/	/	53.65±4.53	/	/	/	/	/	3.45±1.25	/	/	/	/	/	/	/	/	/	93.33	/	/	/
					C	Ozone injection		7.35±1.33	3.25±0.65	/	/	/	/	/	/	/	/	/	/	/	/	/	/	/	/	/	/	/	/	53.65±4.85	/	/	/	/	/	6.05±1.78	/	/	/	/	/	/	/	/	/	75.56	/	/	/
	28，45/45	37	Weiguo Zhang2018	The Efficacy of PLDD Combined with Radiofrequency Thermocoagulation in the Treatment of Lumbar Disc Herniation and Its Impact on Serum 6-keto-PGE1α, PLA2, and M-ENK Levels	T	GRT+PLDD		7.6±1.8	/	/	/	/	3.7±1.3	/	3.2±1.2	3.6±1.5	/	/	/	/	/	/	/	/	/	/	/	/	/	/	/	/	/	/	/	/	/	/	/	/	/	/	/	/	/	/	/	/	/
					C	GRT		7.9±2.0	/	/	/	/	4.5±1.5	/	4.4±1.4	4.7±1.8	/	/	/	/	/	/	/	/	/	/	/	/	/	/	/	/	/	/	/	/	/	/	/	/	/	/	/	/	/	/	/	/	/
15	38，45/45	38	Yunqiang Cui2018	Study on the Treatment of Lumbar Disc Herniation with Modified Duhuo Jisheng Decoction Combined with Radiofrequency Thermocoagulation and Its Impact on Serum TNF-α and IL-1β Levels in Patients	T	GRT+Duhuo Jisheng Decoction		/	/	/	/	/	/	/	/	/	/	/	/	/	/	/	8.51±1.49	/	/	/	/	/	21.71±2.15	/	/	/	/	/	/	/	/	/	/	/	/	/	/	/	/	97.78	/	/	/
					C	GRT		/	/	/	/	/	/	/	/	/	/	/	/	/	/	/	8.19±1.38	/	/	/	/	/	23.91±0.83	/	/	/	/	/	/	/	/	/	/	/	/	/	/	/	/	77.78	/	/	/
	29，60/60	39	Zheng Lei2017	The Impact of Radiofrequency Thermocoagulation Combined with Ozone Therapy on Pain and Living Ability of Patients with Lumbar Disc Herniation	T	GRT+Ozone injection		6.71±0.73	/	/	/	/	/	/	2.10±1.14	/	1.65±1.18	/	/	/	/	/	/	/	/	/	/	/	/	61.15±5.50	/	25.52±9.50	/	18.23±9.30	/	/	/	/	/	/	/	/	/	83.33	/	/	/	/	/
					C	GRT		6.76±0.71	/	/	/	/	/	/	2.75±1.29	/	2.29±1.17	/	/	/	/	/	/	/	/	/	/	/	/	61.15±4.93	/	30.71±14.19	/	23.96±13.05	/	/	/	/	/	/	/	/	/	70	/	/	/	/	/
16	30，32/32	40	Qiuan Mei2017	Study on the Therapeutic Effect of Targeted Radiofrequency Thermocoagulation Combined with Modified Tao Hong Si Wu Decoction in the Treatment of Qi Stagnation and Blood Stasis Type Lumbar Disc Herniation	T	GRT+Taohongsiwu decoction		7.341.44	/	/	/	/	/	3.680.96	2.80±1.16	2.94±1.05	/	/	/	/	/	/	12.34±1.09	/	25.52±2.16	24.59±1.85	23.98±2.10	/	/	/	/	/	/	/	/	/	/	/	/	/	/	/	/	/	/	/	/	/	/
					C	GRT		7.45±1.16	/	/	/	/	/	4.55±1.02	3.06±0.84	3.48±0.94	/	/	/	/	/	/	11.75±1.18	/	20.31±1.40	20.93±1.30	18.41±1.84	/	/	/	/	/	/	/	/	/	/	/	/	/	/	/	/	/	/	/	/	/	/
	31，463/463	41	Yubin Liang2017	Observation on the Therapeutic Effect of CT-Guided Radiofrequency Targeted Thermal Coagulation Combined with Ozone Ablation in the Treatment of Lumbar Disc Herniation	T	GRT+Ozone injection		7.25±1.07	/	/	/	/	/	/	2.27±0.98	1.85±0.79	1.56±0.75	/	/	/	/	/	/	/	/	/	/	/	/	/	/	/	/	/	/	/	/	/	/	/	/	/	/	81.43	/	/	/	/	/
					C	Conventional conservative treatment		7.22±1.13	/	/	/	/	/	/	4.31±1.18	3.78±1.03	4.02±1.27	/	/	/	/	/	/	/	/	/	/	/	/	/	/	/	/	/	/	/	/	/	/	/	/	/	/	55.72	/	/	/	/	/
17	32，32/32	42	Xuezhong Du2017	Observation on the Clinical Efficacy of Bipolar Radiofrequency Targeted Thermal Coagulation Combined with Ozone Ablation in the Treatment of Lumbar Disc Herniation	T	GRT+Ozone injection		6.72±1.21	/	/	3.26±0.46	/	/	3.11±0.95	/	2.87±1.63	/	/	/	/	/	/	15.76±3.94	/	25.56±3.45	/	26.77±3.62	/	/	/	/	/	/	/	/	/	/	/	/	/	/	/	/	/	/	90.63	/	/	/
					C	Ye's Ten-Step Orthopedic Manipulation		6.41±1.83	/	/	5.28±1.73	/	/	4.02±1.86	/	3.59±2.98	/	/	/	/	/	/	16.78±3.75	/	22.87±2.87	/	23.24±2.73	/	/	/	/	/	/	/	/	/	/	/	/	/	/	/	/	/	/	78.13	/	/	/
	33，50/50	43	Huichao Cao2017	Evaluation of the Effect of Ozone Disintegration Combined with Radiofrequency Thermocoagulation in the Treatment of Lumbar Disc Herniation	T	GRT+Ozone injection		8.88±3.01	/	/	/	/	/	/	2.21±1.01	1.25±0.37	/	/	/	/	/	/	/	/	/	/	/	/	/	/	/	/	/	/	/	/	/	/	/	/	/	/	/	/	/	96	/	/	/
					C	Ozone injection		8.85±3.14	/	/	/	/	/	/	6.03±1.68	2.47±0.79	/	/	/	/	/	/	/	/	/	/	/	/	/	/	/	/	/	/	/	/	/	/	/	/	/	/	/	/	/	84	/	/	/
	34，110/110	44	Qi Sun2017	A Study on the Effect of Percutaneous Targeted Radiofrequency Thermocoagulation Combined with Ozone Disintegration in the Treatment of Lumbar Disc Herniation	T	GRT+Ozone injection		7.76±1.10	/	/	0.46±1.64	/	/	/	/	0.40±1.85	/	/	/	/	/	/	/	/	/	/	/	/	/	/	/	/	/	/	/	/	/	/	/	/	/	/	/	/	/	98.18	/	/	/
					C	Conventional conservative treatment		7.26±0.96	/	/	4.16±1.40	/	/	/	/	1.02±1.79	/	/	/	/	/	/	/	/	/	/	/	/	/	/	/	/	/	/	/	/	/	/	/	/	/	/	/	/	/	90.91	/	/	/
	35，60/60	45	Zunzhang Liu2017	Clinical Study on the Treatment of Lumbar Disc Herniation with Radiofrequency Thermocoagulation Combined with Ozone Nucleolysis	T	GRT+Ozone injection		6.83±2.47	/	/	/	/	/	/	2.04±0.83	/	/	/	/	/	/	/	/	/	/	/	/	/	/	/	/	/	/	/	/	/	/	/	/	/	/	/	/	/	/	93.33	/	/	/
					C	Conventional conservative treatment		6.79±2.25	/	/	/	/	/	/	2.52±0.88	/	/	/	/	/	/	/	/	/	/	/	/	/	/	/	/	/	/	/	/	/	/	/	/	/	/	/	/	/	/	76.67	/	/	/
	46	46	Longtao Ren2017	Clinical Analysis of Minimally Invasive Treatment of Lumbar Disc Herniation with Radiofrequency Combined with Ozone	T	GRT+Ozone injection		/	/	/	/	/	/	/	/	/	/	/	/	/	/	/	/	/	/	/	/	/	/	/	/	/	/	/	/	/	/	/	/	/	/	/	/	/	/	96.47	/	/	/
					C	GRT		/	/	/	/	/	/	/	/	/	/	/	/	/	/	/	/	/	/	/	/	/	/	/	/	/	/	/	/	/	/	/	/	/	/	/	/	/	/	84.37	/	/	/
	36，104/104	47	Fusheng Han2016	Comparison of the Therapeutic Effects of Percutaneous Lumbar Discectomy and Radiofrequency Thermocoagulation Combined with Ozone Ablation in the Treatment of Lumbar Disc Herniation	T	GRT+Ozone injection		7.8±1.5	/	5.2±0.5	/	/	3.5±0.5	/	2.4±0.4	/	/	/	/	/	/	/	/	/	/	/	/	/	/	/	/	/	/	/	/	/	/	/	/	/	/	/	/	/	/	95.19	/	/	/
					C	GRT+Ozone injection		7.7±1.5	/	6.0±0.6	/	/	4.5±0.7	/	3.7±0.5	/	/	/	/	/	/	/	/	/	/	/	/	/	/	/	/	/	/	/	/	/	/	/	/	/	/	/	/	/	/	78.85	/	/	/
	37，30/30/30	48	Zhonghua Yang2016	Clinical Analysis of 30 Cases of Lumbar Disc Herniation Treated with Ozone Disintegration Combined with Radiofrequency Thermocoagulation	T	GRT+Ozone injection		8.89±3.02	/	/	/	/	/	/	2.21±1.02	1.27±0.38	/	/	/	/	/	/	/	/	/	/	/	/	/	/	/	/	/	/	/	/	/	/	/	/	/	/	/	/	/	/	/	/	/
					C	Control Group A Ozone injection；Control Group B GRT		8.81±3.22	/	/	/	/	/	/	6.03±1.69	2.45±0.80	/	/	/	/	/	/	/	/	/	/	/	/	/	/	/	/	/	/	/	/	/	/	/	/	/	/	/	/	/	/	/	/	/
	49	49	Lifei Yu2016	Observation on the Therapeutic Effect of CT-Guided Targeted Radiofrequency Thermocoagulation Combined with Low-Dose Collagenase in the Treatment of Lumbar Disc Herniation	T	GRT+Low-dose collagenase		/	/	/	/	/	/	/	/	/	/	/	/	/	/	/	/	/	/	/	/	/	/	/	/	/	/	/	/	/	/	/	/	/	84	96	/	/	/	/	/	/	/
					C	GRT		/	/	/	/	/	/	/	/	/	/	/	/	/	/	/	/	/	/	/	/	/	/	/	/	/	/	/	/	/	/	/	/	/	78	84	/	/	/	/	/	/	/
	50	50	Jun Tan2016	A Study on the Therapeutic Effect of Radiofrequency Combined with Small Needle Knife on Lumbar Disc Herniation	T	GRT+Needle knife release		/	/	/	/	/	/	/	/	/	/	/	/	/	/	/	/	/	/	/	/	/	/	/	/	/	/	/	/	/	/	/	/	/	/	/	/	/	/	95.56	/	/	/
					C	GRT		/	/	/	/	/	/	/	/	/	/	/	/	/	/	/	/	/	/	/	/	/	/	/	/	/	/	/	/	/	/	/	/	/	/	/	/	/	/	75.56	/	/	/
	51	51	Shudong Dong2016	Observation on the Therapeutic Effect of CT-Guided Ozone Ablation Combined with Radiofrequency Thermocoagulation in the Treatment of Lumbar Disc Herniation	T	GRT+Ozone injection		/	/	/	/	/	/	/	/	/	/	/	/	/	/	/	/	/	/	/	/	/	/	/	/	/	/	/	/	/	/	/	/	/	/	/	/	/	/	92.05	/	/	/
					C	Ozone injection		/	/	/	/	/	/	/	/	/	/	/	/	/	/	/	/	/	/	/	/	/	/	/	/	/	/	/	/	/	/	/	/	/	/	/	/	/	/	79.55	/	/	/
	38，30/30	52	Zhaozhong Lin2016	Radiofrequency thermocoagulation of protrusion target combined with pulsed radiofrequency regulation of nerve root for the treatment of lumbar disc herniation mainly presenting as radiculitis	T	GRT		7.50±1.15	/	3.19±1.41	/	/	/	/	/	1.62±0.22	1.74±0.20	1.72±0.17	/	/	/	/	/	/	/	/	/	/	/	/	/	/	/	/	/	/	/	/	/	/	/	/	/	/	/	/	/	/	/
					C	GRT		7.48±1.26	/	5.42±1.32	/	/	/	/	/	2.42±0.43	1.08±0.12	1.95±0.38	/	/	/	/	/	/	/	/	/	/	/	/	/	/	/	/	/	/	/	/	/	/	/	/	/	/	/	/	/	/	/
	53	53	Junsong Zhu2016	The Effects of Radiofrequency Targeted Thermal Coagulation on TNF-α and IL-1β in Peripheral Blood of Patients with Lumbar Disc Herniation	T	GRT		/	/	/	/	/	/	/	/	/	/	/	/	/	/	/	/	/	/	/	/	/	/	/	/	/	/	/	/	/	/	/	85.6	/	90	92.2	/	/	/	/	/	/	/
					C	Ozone injection		/	/	/	/	/	/	/	/	/	/	/	/	/	/	/	/	/	/	/	/	/	/	/	/	/	/	/	/	/	/	/	72.2	/	78.9	68.9	/	/	/	/	/	/	/
	39，44/44	54	Hongjian Zhang2016	Clinical Discussion on the Treatment of Lumbar Disc Herniation with Radiofrequency Thermocoagulation Combined with Ozone Ablation	T	GRT+Ozone injection		8.75±1.50	2.89±0.76	/	/	/	/	/	/	/	/	/	/	/	/	/	/	/	/	/	/	/	/	/	/	/	/	/	/	/	/	/	/	/	/	/	/	/	/	/	/	/	/
					C	GRT		8.73±1.49	3.98±0.68	/	/	/	/	/	/	/	/	/	/	/	/	/	/	/	/	/	/	/	/	/	/	/	/	/	/	/	/	/	/	/	/	/	/	/	/	/	/	/	/
	40，53/53	55	Xiaofeng He2016	Observation on the Therapeutic Effect of Radiofrequency Thermocoagulation Combined with Small Needle Knife in the Treatment of Lumbar Disc Herniation	T	GRT+Needle knife release		9.23±0.88	3.52±0.58	/	/	/	/	/	/	/	/	/	/	/	/	/	/	/	/	/	/	/	/	/	/	/	/	/	/	/	/	/	/	/	/	/	/	/	/	94.34	/	/	/
					C	GRT		9.34±0.79	5.29±0.72	/	/	/	/	/	/	/	/	/	/	/	/	/	/	/	/	/	/	/	/	/	/	/	/	/	/	/	/	/	/	/	/	/	/	/	/	77.36	/	/	/
	41，100/100	56	Fuchao He2016	Clinical Research on the Treatment of Lumbar Intervertebral Disc Herniation with Jinghuangqiao Xianfang Combined with Radiofrequency Thermocoagulation	T	GRT+The Divine Prescription of Golden Gentian		7.06±1.30	/	/	2.46±1.22	/	/	/	/	/	/	/	/	/	/	/	/	/	/	/	/	/	/	/	/	/	/	/	/	/	/	/	/	/	95	/	/	96	98	/	/	/	/
					C	GRT		7.00±1.16	/	/	2.70±1.22	/	/	/	/	/	/	/	/	/	/	/	/	/	/	/	/	/	/	/	/	/	/	/	/	/	/	/	/	/	86	/	/	92	94	/	/	/	/
	42，33/33	57	Jieyun Huang2015	Clinical Application of Targeted Radiofrequency Thermocoagulation Combined with Ozone Ablation under DSA Guidance in the Treatment of Lumbar Disc Herniation	T	GRT+Ozone injection		/	/	/	/	/	/	/	/	2.4±0.7	/	/	/	/	/	/	/	/	/	/	/	/	/	/	/	/	/	/	/	/	/	/	/	/	/	/	/	/	/	90.9	/	/	/
					C	GRT		/	/	/	/	/	/	/	/	3.6±0.5	/	/	/	/	/	/	/	/	/	/	/	/	/	/	/	/	/	/	/	/	/	/	/	/	/	/	/	/	/	74.5	/	/	/
	43，40/40	58	Yi Guo2015	Clinical Application of Targeted Radiofrequency Combined with Ozone Ablation Followed by Computerized Three-Dimensional Traction in the Treatment of Lumbar Disc Herniation	T	GRT+Ozone injection+Postoperative cooperation with computerized three-dimensional traction		6.475±1.38	3.275±0.91	/	/	/	/	/	/	1.1±0.78	/	/	/	/	/	/	/	/	/	/	/	/	/	/	/	/	/	/	/	/	/	/	87.5	/	/	95	/	/	/	/	/	/	/
					C	GRT+Ozone injection		6.175±1.53	4.6±1.28	/	/	/	/	/	/	2.0±0.9	/	/	/	/	/	/	/	/	/	/	/	/	/	/	/	/	/	/	/	/	/	/	65	/	/	85	/	/	/	/	/	/	/
	44，52/52	59	Zhifang Fan2015	Combined treatment of lumbar disc herniation with radiofrequency thermocoagulation and selective nerve root block	T	GRT+Selective nerve root block		8.15±1.5	/	5.826±1.23	/	/	3.26±1.22	/	1.02±0.55	/	/	/	/	/	/	/	/	/	/	/	/	/	/	/	/	/	/	/	/	/	/	/	/	/	/	/	/	/	/	92.31	/	/	/
					C	GRT		8.25±1.6	/	2.526±1.47	/	/	5.56±1.85	/	4.59±0.74	/	/	/	/	/	/	/	/	/	/	/	/	/	/	/	/	/	/	/	/	/	/	/	/	/	/	/	/	/	/	76.92	/	/	/
	45，40/40	60	Zhenling Yang2015	Analysis of the Therapeutic Effect of Ozone Combined with Radiofrequency in the Treatment of Lumbar Disc Herniation	T	GRT+Ozone injection		6.8±1.2	2.9±1.3	/	/	/	/	/	/	/	/	/	/	/	/	/	/	/	/	/	/	/	/	/	/	/	/	/	/	/	/	/	/	/	/	/	/	/	/	92.5	/	/	/
					C	GRT		6.8±1.2	4.2±1.1	/	/	/	/	/	/	/	/	/	/	/	/	/	/	/	/	/	/	/	/	/	/	/	/	/	/	/	/	/	/	/	/	/	/	/	/	72.5	/	/	/
	46，30/25	61	Yanbo Yu2015	Observation on the Clinical Efficacy of Targeted Radiofrequency Thermocoagulation in the Treatment of Adolescent Lumbar Disc Herniation	T	GRT		7.29±0.98	/	/	5.91±0.61	/	/	/	/	3.55±0.65	2.52±0.73	1.21±0.75	/	/	/	/	/	/	/	/	/	/	/	/	/	/	/	/	/	/	/	/	/	/	/	80	/	86.67	90	/	/	/	/
					C	Conventional conservative treatment		7.44±0.97	/	/	6.22±0.72	/	/	/	/	4.00±0.76	2.75±0.82	2.45±0.87	/	/	/	/	/	/	/	/	/	/	/	/	/	/	/	/	/	/	/	/	/	/	/	68	/	72	72	/	/	/	/
	47，30/30/30	62	Guowei Zhou2015	Observation on the Therapeutic Effect of CT-Guided Radiofrequency Thermocoagulation Combined with Ozone Ablation in the Treatment of Lumbar Disc Herniation	T	GRT+Ozone injection		7.07±1.33	/	0.86±0.14	/	/	/	/	/	/	/	/	/	/	/	/	/	/	/	/	/	/	/	/	/	/	/	/	/	/	/	/	90	/	93.33	/	/	/	/	/	/	/	/
					C	Control Group A GRT；Control Group B Ozone injection		7.02±1.23	/	1.41±0.45	/	/	/	/	/	/	/	/	/	/	/	/	/	/	/	/	/	/	/	/	/	/	/	/	/	/	/	/	76.67	/	83.33	/	/	/	/	/	/	/	/
	63	63	Junfang Wu2015	Clinical Observation of 88 Cases of Lumbar Disc Herniation Treated by CT-Guided Radiofrequency Thermocoagulation Combined with Ozone Ablation	T	GRT+Ozone injection		/	/	/	/	/	/	/	/	/	/	/	/	/	/	/	/	/	/	/	/	/	/	/	/	/	/	/	/	/	/	/	/	/	/	/	/	/	/	93.18	/	/	/
					C	Ozone injection		/	/	/	/	/	/	/	/	/	/	/	/	/	/	/	/	/	/	/	/	/	/	/	/	/	/	/	/	/	/	/	/	/	/	/	/	/	/	72.73	/	/	/
	48，68/67/67	64	Tao liu2015	Analysis of the Therapeutic Effect of Radiofrequency Thermocoagulation Combined with Ozone Injection outside the Intervertebral Disc in the Treatment of Lumbar Disc Herniation	T	GRT+Ozone injection		/	/	2.73±1.21	/	/	/	/	2.11±1.15	/	1.66±1.19	2.21±1.05	/	/	/	/	/	/	/	/	/	/	/	/	/	25.53±9.51	/	18.24±9.31	16.24±7.46	/	/	/	/	/	92.6	/	/	94.1	95.6	/	/	/	/
					C	GRT		/	/	3.29±1.26	/	/	/	/	2.76±1.30	/	2.30±1.18	1.60±1.12	/	/	/	/	/	/	/	/	/	/	/	/	/	30.72±14.20	/	23.97±13.06	21.76±11.90	/	/	/	/	/	86.6	/	/	91	92.5	/	/	/	/
	65	65	Fuchao He2015	The influence of radiofrequency thermocoagulation combined with traditional Chinese medicine therapy on the levels of serum IL-1β, MMP-3 and TNF-α in patients with lumbar intervertebral disc protrusion	T	GRT+Comprehensive Traditional Chinese Medicine Treatment		/	/	/	/	/	/	/	/	/	/	/	/	/	/	/	/	/	/	/	/	/	/	/	/	/	/	/	/	/	/	/	/	/	/	/	/	/	/	/	/	/	/
					C	GRT		/	/	/	/	/	/	/	/	/	/	/	/	/	/	/	/	/	/	/	/	/	/	/	/	/	/	/	/	/	/	/	/	/	/	/	/	/	/	/	/	/	/
	66	66	Fuchao He2015	The Impact of Radiofrequency Thermocoagulation Combined with Traditional Chinese Medicine Therapy on Symptoms and Prognosis of Patients with Lumbar Intervertebral Disc Herniation	T	GRT+Comprehensive Traditional Chinese Medicine Treatment		/	/	/	/	/	/	/	/	/	/	/	/	/	/	/	/	/	/	/	/	/	/	/	/	/	/	/	/	/	/	/	/	/	/	/	/	/	/	93	/	/	/
					C	GRT		/	/	/	/	/	/	/	/	/	/	/	/	/	/	/	/	/	/	/	/	/	/	/	/	/	/	/	/	/	/	/	/	/	/	/	/	/	/	81	/	/	/
	49，50/50	67	Haibo Jiang2014	Technical Comparison of Ozone Combined with Radiofrequency Targeted Thermal Coagulation and Percutaneous Lumbar Discectomy in the Treatment of Lumbar Disc Herniation	T	GRT+Ozone injection		/	/	/	/	/	3.7±1.2	/	2.1±1.1	/	1.4±0.9	/	/	/	/	/	/	/	/	/	/	/	/	/	/	12.1±4.7	/	5.4±2.3	/	/	/	/	/	/	/	/	/	/	/	96	/	/	/
					C	Percutaneous lumbar discectomy and aspiration		/	/	/	/	/	6.8±1.9	/	5.3±1.6	/	4.4±1.5	/	/	/	/	/	/	/	/	/	/	/	/	/	/	18.6±3.6	/	13.2±2.7	/	/	/	/	/	/	/	/	/	/	/	96	/	/	/
	68	68	Lin Li2014	Observation on the Effect of Ozone Disintegration Combined with Radiofrequency Thermocoagulation in the Treatment of Lumbar Disc Herniation	T	GRT+Ozone injection		/	/	/	/	/	/	/	/	/	/	/	/	/	/	/	/	/	/	/	/	/	/	/	/	/	/	/	/	/	/	/	/	/	/	/	/	/	/	94.44	/	/	/
					C	Ozone injection		/	/	/	/	/	/	/	/	/	/	/	/	/	/	/	/	/	/	/	/	/	/	/	/	/	/	/	/	/	/	/	/	/	/	/	/	/	/	80.56	/	/	/
	50，25/25	69	Zhaobao Li2014	The Efficacy of Radiofrequency Thermocoagulation and Ozone Injection in Patients with Lumbar Disc Herniation and Its Significance in Electrophysiological Evaluation	T	GRT+Ozone injection		7.36±1.65	/	2.64±1.34	/	/	3.05±0.67	/	3.22±1.14	/	/	/	/	/	/	/	/	/	/	/	/	/	/	/	/	/	/	/	/	/	/	/	/	/	96	/	/	/	/	/	/	/	/
					C	Paravertebral injection of analgesic solution		7.16±1.24	/	2.76±1.53	/	/	3.28±0.87	/	4.75±0.58	/	/	/	/	/	/	/	/	/	/	/	/	/	/	/	/	/	/	/	/	/	/	/	/	/	68	/	/	/	/	/	/	/	/
	51，45/45	70	Yuming Chen2013	The Effect of Percutaneous Targeted Radiofrequency Thermocoagulation Combined with Transforaminal Ozone Injection in the Treatment of Lumbar Disc Herniation	T	GRT+Ozone injection		7.49±2.63	/	/	/	1.14±0.78	/	/	2.32±1.56	2.52±1.67	/	/	/	/	/	/	/	/	/	/	/	/	/	/	/	/	/	/	/	/	/	/	/	/	88.89	/	/	80	/	/	/	/	/
					C	GRT		7.48±2.57	/	/	/	1.23±1.01	/	/	3.85±1.92	4.61±2.22	/	/	/	/	/	/	/	/	/	/	/	/	/	/	/	/	/	/	/	/	/	/	/	/	68.89	/	/	57.78	/	/	/	/	/
	71	71	Tao Peng2013	Clinical Study on the Treatment of Lumbar Disc Herniation with Ozone Disintegration Combined with Radiofrequency Thermocoagulation	T	GRT+Ozone injection		/	/	/	/	/	/	/	/	/	/	/	/	/	/	/	/	/	/	/	/	/	/	/	/	/	/	/	/	/	/	/	/	/	/	/	/	/	/	95	/	/	/
					C	Ozone injection		/	/	/	/	/	/	/	/	/	/	/	/	/	/	/	/	/	/	/	/	/	/	/	/	/	/	/	/	/	/	/	/	/	/	/	/	/	/	87.5	/	/	/
	52，37/37	72	Jinshan Zhang2013	Observation on the Therapeutic Effect of Collagenase Chemical Dissolution Combined with Radiofrequency Thermocoagulation in the Treatment of Lumbar Disc Herniation	T	GRT		7.18± 0.96	/	/	/	/	/	/	/	1.82± 0.15	1.05± 0.08	/	/	/	/	/	/	/	/	/	/	/	/	/	/	/	/	/	/	/	/	/	/	/	/	/	/	/	/	91 .89	/	/	/
					C	Chemical dissolution with collagenase		7.44±0.75	/	/	/	/	/	/	/	2.94± 0.12	1.96± 0.07	/	/	/	/	/	/	/	/	/	/	/	/	/	/	/	/	/	/	/	/	/	/	/	/	/	/	/	/	72.97	/	/	/
	73	73	Jie Zhang2013	Percutaneous Nucleus Pulposus Clamping Combined with Radiofrequency Thermocoagulation for the Treatment of Lumbar Disc Herniation with Radicular Pain	T	GRT+Nucleus pulposus clamping operation		/	/	/	/	/	/	/	/	/	/	/	/	/	/	/	/	/	/	/	/	/	/	/	/	/	/	/	/	/	/	/	90	/	/	/	/	92	/	/	/	/	/
					C	Nucleus pulposus clamping operation		/	/	/	/	/	/	/	/	/	/	/	/	/	/	/	/	/	/	/	/	/	/	/	/	/	/	/	/	/	/	/	84	/	/	/	/	70	/	/	/	/	/
	53，40/40	74	Di Gao2012	CT-Guided Radiofrequency Thermocoagulation Combined with Ozone Ablation for the Treatment of Lumbar Disc Herniation	T	GRT+Ozone injection		8.8±2.5	/	/	/	/	/	/	2.7±1.3	1.2±1.1	1.1±0.9	1.1±0.8	/	/	/	/	/	/	/	/	/	/	/	/	/	/	/	/	/	/	/	/	/	/	/	/	/	/	91.9	/	/	/	/
					C	Ozone injection		8.7±2.3	/	/	/	/	/	/	3.6±1.5	1.8±1.3	1.6±1.1	1.6±1.0	/	/	/	/	/	/	/	/	/	/	/	/	/	/	/	/	/	/	/	/	/	/	/	/	/	/	74.3	/	/	/	/
	54，48/54	75	Lili Han2009	Clinical Study on the Treatment of Lumbar Disc Herniation with Radiofrequency Thermocoagulation Combined with Epidural Nerve Block	T	GRT+Epidural nerve block therapy		/	/	3.13±0.99	/	/	1.35±0.34	/	1.05±1.22	/	/	/	/	/	/	/	/	/	/	/	/	/	/	/	/	/	/	/	/	/	/	/	/	/	/	/	/	/	/	/	/	/	/
					C	Epidural nerve block therapy		/	/	4.98±0.66	/	/	1.98±0.81	/	1.68±1.03	/	/	/	/	/	/	/	/	/	/	/	/	/	/	/	/	/	/	/	/	/	/	/	/	/	/	/	/	/	/	/	/	/	/
	76	76	Xiaolin Yang2009	Observation on the Treatment of Lumbar Disc Herniation with Bipolar Radiofrequency Thermocoagulation Combined with Intradiscal Ozone Nucleolysis	T	GRT+Ozone injection		/	/	/	/	/	/	/	/	/	/	/	/	/	/	/	/	/	/	/	/	/	/	/	/	/	/	/	/	/	/	/	93.75	/	93.75	/	/	93.75	/	/	/	/	/
					C	Ozone injection		/	/	/	/	/	/	/	/	/	/	/	/	/	/	/	/	/	/	/	/	/	/	/	/	/	/	/	/	/	/	/	62.5	/	75	/	/	75	/	/	/	/	/
	77	77	Kemei Wu2009	Observation on the Treatment of Lumbar Disc Herniation with Radiofrequency Thermocoagulation Combined with Ozone Ablation	T	GRT+Ozone injection		/	/	/	/	/	/	/	/	/	/	/	/	/	/	/	/	/	/	/	/	/	/	/	/	/	/	/	/	/	/	/	/	/	/	88.3	/	/	/	/	/	/	/
					C	A GRT；B Ozone injection		/	/	/	/	/	/	/	/	/	/	/	/	/	/	/	/	/	/	/	/	/	/	/	/	/	/	/	/	/	/	/	/	/	/	61.7	/	/	/	/	/	/	/
	55，110/110	78	Tao Fan2017	Clinical Observation on the Treatment of Lumbar Disc Herniation with Radiofrequency Thermocoagulation Combined with Ozone Ablation	T	GRT+Ozone injection		7.83±0.86	/	4.45±1.78	/	/	2.91±1.59	2.22±1.51	/	/	/	/	/	/	/	/	/	/	/	/	/	/	/	/	/	/	/	/	/	/	/	/	/	/	/	/	/	/	/	/	/	/	/
					C	GRT		7.96±0.87	/	4.86±1.73	/	/	3.60±1.72	2.79±1.74	/	/	/	/	/	/	/	/	/	/	/	/	/	/	/	/	/	/	/	/	/	/	/	/	/	/	/	/	/	/	/	/	/	/	/
	56，60/60	79	Tao Cheng2016	Clinical Observation of 60 Cases of Lumbar Disc Herniation Treated with Radiofrequency Thermocoagulation and Ozone Therapy	T	GRT+Ozone injection		/	/	/	/	/	/	/	1.2±0.05	1.71±0.07	/	/	/	/	/	/	/	/	/	/	/	/	/	/	/	/	/	/	/	/	/	/	/	/	96.7	91.7	/	/	/	/	/	/	/
					C	Conventional conservative treatment		/	/	/	/	/	/	/	3.22±0.10	3.77±0.21	/	/	/	/	/	/	/	/	/	/	/	/	/	/	/	/	/	/	/	/	/	/	/	/	90	83.3	/	/	/	/	/	/	/
	57，51/51/51	80	Xin Wang2016	Clinical Observation on the Treatment of Lumbar Disc Herniation with Bipolar Radiofrequency Minimally Invasive Surgery Combined with Small Needle Knife	T	C GRT+Needle knife release		6.82±1.60	/	/	/	/	/	/	/	1.46±0.85	1.26±0.38	/	/	/	/	/	/	/	/	/	/	/	/	/	/	/	/	/	/	/	/	/	/	/	/	/	/	/	/	90.2	/	/	/
					C	A GRT；B Needle knife release		6.81±1.57	/	/	/	/	/	/	/	2.63±0.85	2.32±0.76	/	/	/	/	/	/	/	/	/	/	/	/	/	/	/	/	/	/	/	/	/	/	/	/	/	/	/	/	70.59	/	/	/
18	58，100/100	81	Li Yang2016	Clinical Observation on the Treatment of Lumbar Disc Herniation with Minimally Invasive Intervention Guided by C-arm Combined with Spinal Manipulation and Core Muscle Stability Training	T	GRT+Ozone injection+Chiropractic therapy and core muscle stability training treatment		7.4±1.9	0.9±1.0	/	/	/	/	/	/	/	/	/	/	/	/	/	26.8±2.3	/	/	/	/	/	6.5±1.9	/	/	/	/	/	/	/	/	/	/	/	/	/	/	/	/	95	/	/	/
					C	GRT+Ozone injection		7.7±2.1	3.1±1.1	/	/	/	/	/	/	/	/	/	/	/	/	/	25.6±2.5	/	/	/	/	/	2.9±2.1	/	/	/	/	/	/	/	/	/	/	/	/	/	/	/	/	77	/	/	/
	59，168/152	82	Yongkai Zhao2015	Clinical Observation of 168 Cases of Lumbar Disc Herniation Treated with Radiofrequency Thermocoagulation Combined with Ozone Ablation	T	GRT+Ozone injection		7.5±1.6	/	2.4±0.3	/	/	3.4±0.9	/	3.2± 1.0	/	/	/	/	/	/	/	/	/	/	/	/	/	/	/	/	/	/	/	/	/	/	/	/	/	/	/	/	/	/	95.2	/	/	/
					C	Paravertebral injection of analgesic solution		7.6±1.8	/	2.3±0.9	/	/	3.7±1.2	/	4.9±1.5	/	/	/	/	/	/	/	/	/	/	/	/	/	/	/	/	/	/	/	/	/	/	/	/	/	/	/	/	/	/	75	/	/	/
19	60，80/80	83	Yujie Sun2013	Clinical Observation on the Treatment of Lumbar Intervertebral Disc Herniation with Triple Therapy	T	GRT+Ozone injection+Acupuncture triple therapy		7.7±2.1	/	/	/	/	3.4±0.9	/	3.1±1.0	2.2±0.6	/	/	/	/	/	/	10.3±2.5	/	/	19.7±2.9	25.4±3.0	/	/	/	/	/	/	/	/	/	/	/	/	/	92.5	/	/	85	/	/	/	/	/
					C	GRT+Ozone injection		7.6±2.3	/	/	/	/	3.9±1.0	/	3.5±0.8	2.7±0.7	/	/	/	/	/	/	10.6±2.7	/	/	16.1±3.1	21.9±3.4	/	/	/	/	/	/	/	/	/	/	/	/	/	82.5	/	/	73.4	/	/	/	/	/
	84	84	Jinchun Shan2013	Clinical Observation of 51 Cases of Lumbar Disc Herniation Treated with Bushen Zhuanggu Formula Combined with Radiofrequency Thermocoagulation Targeted Therapy	T	GRT+Kidney-nourishing and Bone-strengthening Formula		/	/	/	/	/	/	/	/	/	/	/	/	/	/	/	/	/	/	/	/	/	/	/	/	/	/	/	/	/	/	/	/	/	/	/	/	/	/	96.2	/	/	/
					C	GRT		/	/	/	/	/	/	/	/	/	/	/	/	/	/	/	/	/	/	/	/	/	/	/	/	/	/	/	/	/	/	/	/	/	/	/	/	/	/	84.3	/	/	/
	61，45/45	85	Bohua Li2012	Clinical Observation on the Treatment of Lumbar Disc Herniation with CT-Guided Radiofrequency Thermocoagulation Combined with Ozone Ablation	T	GRT+Ozone injection		7.24±1.75	/	1.59±1.81	/	/	2.11±1.73	/	/	1.37±1.59	1.35±1.61	/	/	/	/	/	/	/	/	/	/	/	/	/	/	/	/	/	/	/	/	/	82.22	/	/	77.78	/	/	71.11	/	/	/	/
					C	GRT		7.21±1.70	/	2.96±1.91	/	/	2.48±1.77	/	/	3.57±1.29	3.55±1.39	/	/	/	/	/	/	/	/	/	/	/	/	/	/	/	/	/	/	/	/	/	75.61	/	/	31.71	/	/	17.07	/	/	/	/
	62，50/50	86	Jianping Wu2010	Clinical Observation on the Treatment of Lumbar Disc Herniation with Targeted Radiofrequency Thermocoagulation Combined with Ozone Injection	T	GRT+Ozone injection		7.06±1.30	2.46±1.22	/	/	/	/	/	/	/	/	/	/	/	/	/	/	/	/	/	/	/	/	/	/	/	/	/	/	/	/	/	/	/	84	/	/	92	96	/	/	/	/
					C	Collagenase discectomy		7.00±1.16	2.70±1.22	/	/	/	/	/	/	/	/	/	/	/	/	/	/	/	/	/	/	/	/	/	/	/	/	/	/	/	/	/	/	/	86	/	/	92	94	/	/	/	/
	63，40/40	87	Zhenyue Wang2021	Clinical Observation on the Treatment of Lumbar Disc Herniation with CT-Guided Radiofrequency Thermocoagulation Combined with Ozone Ablation	T	GRT+Ozone injection		8.65±1.48	2.82±0.71	/	/	/	/	/	/	/	/	/	/	/	/	/	/	/	/	/	/	/	/	/	/	/	/	/	/	/	/	/	/	/	/	/	/	/	/	/	/	/	/
					C	GRT		8.69±1.46	3.88±0.62	/	/	/	/	/	/	/	/	/	/	/	/	/	/	/	/	/	/	/	/	/	/	/	/	/	/	/	/	/	/	/	/	/	/	/	/	/	/	/	/
	88	88	Dachun Li2015	Observation on the Clinical Efficacy of Nucleus Pulposus Ablation and Radiofrequency Targeted Thermal Coagulation in the Treatment of Lumbar Disc Herniation	T	GRT+Nucleus pulposus ablation		/	/	/	/	/	/	/	/	/	/	/	/	/	/	/	/	/	/	/	/	/	/	/	/	/	/	/	/	/	/	/	/	/	/	/	/	95.65	/	/	/	/	/
					C	GRT		/	/	/	/	/	/	/	/	/	/	/	/	/	/	/	/	/	/	/	/	/	/	/	/	/	/	/	/	/	/	/	/	/	/	/	/	82.61	/	/	/	/	/
	64，46/45	89	Sujeet Gautam 2011	Comparative evaluation of oxygen-ozone therapy and combined use of oxygen-ozone therapy with percutaneous intradiscal radiofrequency thermocoagulation for the treatment of lumbar disc herniation	T	GRT+Ozone injection		70.1±9.9	/	/	/	/	/	57.9±11.9	35.3±11.3	35.6±12.3*	28.7±14.3	26.4±12.4	/	/	/	/	/	/	/	/	/	/	/	47.9±8.9	30.8±9.6	28.3±8.8	23.4±8.4	20.6±7.5	21.4±6.6	/	/	/	/	/	/	/	/	/	/	/	/	/	/
					C	Ozone injection		72.7±10.1	/	/	/	/	/	63.2±10.6	40.9±10.8	42.6±13.3	35.8±14.7	33.1±12.9	/	/	/	/	/	/	/	/	/	/	/	45.5±8.8	36.5±10.9	33.3±12.8	28.8±11.6	25.2±11.1	25.5±11.3	/	/	/	/	/	/	/	/	/	/	/	/	/	/
[truncated: 27 more columns]
