# Supplementary material for: Efficacy and safety of radiofrequency thermocoagulation target therapy for lumbar disc herniation: a systematic review
Source: Front Surg. 2025 Dec 2;12:1722318. doi: 10.3389/fsurg.2025.1722318 (PMC12705556; doi:10.3389/fsurg.2025.1722318)
Supplement: Supplementary file 4 [file Table4.xlsx]

## Sheet: 第1轮
Serial number	Home position	The first author	Year	Title	Journal	Whether to include (Assessor 1)	Exclusion reasons (Assessor 1)	Whether to include (Assessor 2)	Exclusion reasons (Assessor 2)
1	1	Shangming Gao	2023	Clinical Research on the Treatment of Cervicogenic Headache with Paravertebral Nerve Block of Cervical Vertebrae Combined with Precise Ablation of the Target Point of Cervical Intervertebral Disc Protrusion	Journal of Neck and Low Back Pain	No	Literature not relevant to the topic	No
2	5	Qiuan Mei	2023	Observation on the Therapeutic Effect of Targeted Radiofrequency Thermocoagulation Combined with Medical Ozone and Tongbi Decoction in the Treatment of Lumbar Disc Herniation	Journal of Integrated Traditional Chinese and Western Medicine	Yes	/	Yes
3	8	Xiaojun Li	2023	Clinical Efficacy of Cheek Acupuncture in Treating Residual Pain after Radiofrequency Thermocoagulation Combined with Ozone Discectomy for Lumbar Intervertebral Disc Herniation	Journal of Guangzhou University of Chinese Medicine	No	Literature not relevant to the topic	No
4	10	Haijun Liu	2023	The Therapeutic Value of Ozone Combined with Radiofrequency Thermocoagulation in the Treatment of Lumbar Disc Herniation	Journal of Medical Imaging	Yes	/	Yes
5	11	M. Mattone	2023	186. In a randomized trial of patients with persistent sciatica, CT-guided pulsed radiofrequency combined with transforaminal epidural steroid injection lead to superior pain relief over 1 year vs steroid injection alone	Spine journal	No	Literature not relevant to the topic	No
6	14	Qiuan Mei	2023	Observation on the Therapeutic Effect of Targeted Radiofrequency Thermocoagulation Combined with Medical Ozone and Tongbi Decoction in the Treatment of Lumbar Disc Herniation	Journal of Integrated Traditional Chinese and Western Medicine	No	Duplicate removal	No
7	15	Xiaojun Li	2023	Clinical Efficacy of Cheek Acupuncture in Treating Residual Pain after Radiofrequency Thermocoagulation Combined with Ozone Discectomy for Lumbar Intervertebral Disc Herniation	Journal of Guangzhou University of Chinese Medicine	No	Duplicate removal	No
8	17	Haijun Liu	2023	The Therapeutic Value of Ozone Combined with Radiofrequency Thermocoagulation in the Treatment of Lumbar Disc Herniation	Journal of Medical Imaging	No	Duplicate removal	No
9	18	Hengchao Luo	2022	Clinical Comparative Study on Radiofrequency Thermocoagulation Targeting Technique Combined with Ozone Disintegration and Radiofrequency Thermocoagulation Targeting Technique in the Treatment of Lumbar Disc Herniation	Henan Journal of Surgery	Yes	/	Yes
10	19	Xiangyi Wang	2022	Comparison of the Therapeutic Effects of Radiofrequency Thermocoagulation and Methylene Blue Injection in the Treatment of Discogenic Low Back Pain	Journal of Practical Orthopedics	No	Does not meet the inclusion and exclusion criteria.	No
11	20	Haining Wang	2022	Analysis of the Therapeutic Effects of Radiofrequency Thermocoagulation at Different Temperatures on the Medial Branch of the Lumbar Nerve in the Treatment of Chronic Low Back Pain	Chinese Journal of Pain Medicine	No	Literature not relevant to the topic	No
12	23	Fengyang Ji	2022	A Preliminary Study on the Therapeutic Effect of Acupuncture Combined with CT-Guided Radiofrequency Thermocoagulation in the Treatment of Lumbar Disc Herniation	Sichuan Traditional Chinese Medicine	No	The full text cannot be obtained.	No
13	25	Jingyi Wei	2022	Clinical Efficacy of Targeted Radiofrequency Thermocoagulation Combined with Ozone Discectomy in the Treatment of Lumbar Disc Herniation (LDH)	World Latest Medical Information Abstracts	Yes	/	Yes
14	26	Jindao Lu	2022	The Effect of Yaobitong Capsules Combined with Percutaneous Radiofrequency Thermal Coagulation Ablation on the Therapeutic Outcome and Inflammatory Factors in Patients with Discogenic Low Back Pain	Journal of Shenyang Medical College	No	Does not meet the inclusion and exclusion criteria.	No
15	27	Chen Liu	2022	Clinical Efficacy Analysis of Duloxetine Combined with Radiofrequency Thermocoagulation of Posterior Ramus of Spinal Nerve in the Treatment of Chronic Nonspecific Low Back Pain with Depressive State	Yanbian University	No	Literature not relevant to the topic	No
16	31	Xiangyi Wang	2022	Comparison of the Therapeutic Effects of Radiofrequency Thermocoagulation and Methylene Blue Injection in the Treatment of Discogenic Low Back Pain	Journal of Practical Orthopedics	No	Duplicate removal	No
17	34	Fengyang Ji	2022	A Preliminary Study on the Therapeutic Effect of Acupuncture Combined with CT-Guided Radiofrequency Thermocoagulation in the Treatment of Lumbar Disc Herniation	Sichuan Traditional Chinese Medicine	No	Duplicate removal	No
18	35	Xiongyuan Zhou	2022	Clinical Effect of Percutaneous Radiofrequency Thermal Coagulation Ablation Combined with Lumbago Tong Capsules in Patients with Discogenic Low Back Pain	Capital Food and Medicine	No	Duplicate removal	No
19	37	F. Fasoli	2022	Minimally-invasive percutaneous treatments for low back pain and leg pain: a randomized controlled study of thermal disc decompression versus mechanical percutaneous disc decompression	Spine Journal	No	Duplicate removal	No
20	40	Yunxiang Gao	2021	Analysis of Changes in the Sciatic Nerve in Patients with Single-level Lumbar Disc Herniation and Their Correlation with Prognosis	Guizhou Medicine	No	Literature not relevant to the topic	No
21	47	Jiang Zha	2021	The Effect of Radiofrequency Targeted Thermal Coagulation Ablation Combined with Ozone Discectomy on Lumbar Disc Herniation and Its Impact on Oxidative Stress Indicators and Lumbar Function	Clinical medical research and practice	No	Does not meet the inclusion and exclusion criteria.	Yes	/
22	50	Shengli Li	2021	The efficacy of percutaneous endoscopic lumbar discectomy combined with radiofrequency thermocoagulation of the posterior medial branch of the spinal nerve in the treatment of patients with lumbar disc herniation complicated with lumbar joint source low back and leg pain	Chinese Journal of Pain Medicine	No	The full text cannot be obtained.	No
23	51	Mingfan Li	2021	Clinical Study on Transforaminal Endoscopic Radiofrequency Ablation of the Sinuvertebral Nerve for Discogenic Low Back Pain	Southwest Medical University	No	Literature not relevant to the topic	No
24	53	Xiangbo Yan	2021	The Effect of Targeted Radiofrequency Thermal Coagulation Ablation via Interspinous Approach Guided by C-arm X-ray in the Treatment of Intractable Discogenic Low Back Pain	Contemporary Medical Forum	No	Does not meet the inclusion and exclusion criteria.	No
25	55	Yanjun Zhang	2021	Research on the Application of Low-temperature Plasma Ablation and Radiofrequency Thermocoagulation in Posterior Ramus of Spinal Nerve Originated Low Back Pain	health management	No	Literature not relevant to the topic	No
26	58	Delong Kong	2021	The Clinical Application Value of Radiofrequency Thermocoagulation Ablation Combined with Ozone in the Treatment of Lumbar Disc Herniation	Chinese Health Care and Nutrition	No	Does not meet the inclusion and exclusion criteria.	No
27	61	Jingbin Wu	2021	The Application Effect of Ozone Combined with Radiofrequency Thermocoagulation in Elderly Patients with Lumbar Disc Herniation	clinical research	Yes	/	Yes
28	62	C. Sconza	2021	Oxygen-ozone therapy for the treatment of low back pain: a systematic review of randomized controlled trials	European Review for Medical and Pharmacological Sciences	No	Literature not relevant to the topic	No
29	64	Qunwei Zhai	2021	A Comparative Study on the Treatment of Cervical Disc Herniation with Radiculopathy by Low-temperature Plasma Targeted Ablation and Radiofrequency Targeted Thermocoagulation Combined with Ozone	modern hospital	No	Duplicate removal	No
30	65	Chuyan Lin	2021	Comparison of the Therapeutic Effects of Low-temperature Plasma Radiofrequency Ablation and Bipolar Radiofrequency Thermocoagulation in Patients with Cervical Intervertebral Disc Herniation	Chinese Journal of Pain Medicine	No	Duplicate removal	No
31	67	Minjie Li	2021	The Effect of Shugan Bushen Decoction Combined with Percutaneous Radiofrequency Thermal Coagulation Ablation on the Improvement of Pain Degree and JOA Score in Patients with Discogenic Low Back Pain	Capital Food and Medicine	No	Duplicate removal	No
32	68	Xiangbo Yan	2021	The Effect of Targeted Radiofrequency Thermal Coagulation Ablation via Interspinous Approach Guided by C-arm X-ray in the Treatment of Intractable Discogenic Low Back Pain	Contemporary Medical Forum	No	Duplicate removal	No
33	69	Na Zhang	2021	The Effect of Shugan Bushen Decoction Combined with Percutaneous Radiofrequency Thermal Coagulation Ablation on the Improvement of Pain Degree and JOA Score in Patients with Discogenic Low Back Pain	clinical research	No	Duplicate removal	No
34	72	Xia Guo	2020	Clinical Study on the Treatment of Lumbar Disc Herniation with Radiofrequency Thermocoagulation Target Ablation Combined with Spinal Nerve Pulsed Radiofrequency	Journal of Integrated Traditional Chinese and Western Medicine	No	Does not meet the inclusion and exclusion criteria.	Yes	/
35	74	Ruting Zhao	2020	Observation on the Therapeutic Effect of Ozone Disintegration Combined with Radiofrequency Thermocoagulation in the Treatment of Lumbar Disc Herniation in Young Military Personnel	People's Military Doctor	No	The full text cannot be obtained.	No
36	76	Wenju Wang	2020	Observation on the Therapeutic Effect of Radiofrequency Thermocoagulation Combined with Ozone in the Treatment of Lumbar Intervertebral Disc Herniation	Clinical and Medical Literature Electronic Journal	No	The data cannot be extracted.	No
37	77	Renhuan Wang	2020	Analysis of the Therapeutic Effect of Targeted Radiofrequency Thermocoagulation Combined with Modified Tao Hong Si Wu Decoction in the Treatment of Qi Stagnation and Blood Stasis Type Lumbar Disc Herniation	Friend of Health	Yes	/	Yes
38	78	Song Lin	2020	Observation on the Therapeutic Effect of Decompression of the Posterior Branch of Spinal Nerve under Transforaminal Endoscopy in the Treatment of Nonspecific Low Back Pain	Journal of Neck and Low Back Pain	No	Literature not relevant to the topic	No
39	79	Wenli Lin	2020	Analysis of the Safety and Efficacy of Microwave Ablation Combined with Bone Cement Forming in the Treatment of Osteolytic Bone Metastases	Shandong University	No	Literature not relevant to the topic	No
40	82	Guofu Li	2020	Observation on the Therapeutic Effect of Radiofrequency Thermocoagulation Combined with Ozone Ablation in the Treatment of Inclusive Far Lateral Lumbar Disc Herniation	World Latest Medical Information Abstracts (Continuous Electronic Journal)	Yes	/	No	Literature not relevant to the topic
41	83	Lingxiao Li	2020	The Efficacy of Radiofrequency Thermocoagulation Combined with Pulsed Radiofrequency in the Treatment of Lumbar Disc Herniation and Its Impact on Serum Anti-inflammatory Factor Levels	Chinese Medical Journal	No	Literature not relevant to the topic	No
42	85	Yong Fang	2020	The Efficacy of Radiofrequency Thermocoagulation Combined with Pulsed Radiofrequency in the Treatment of Lumbar Disc Herniation and Its Impact on Serum Interleukin-8 and Chemokine 10 in Patients	Primary-level medicine in China	No	The full text cannot be obtained.	No
43	86	Hai Zhang	2020	Analysis of the Therapeutic Effect of Radiofrequency Thermocoagulation in the Treatment of Cervical and Lumbar Intervertebral Disc Herniation	longevity	No	Literature not relevant to the topic	No
44	87	Xiaojuan Ning	2020	Analysis of Nursing Care for Patients with Lumbar Disc Herniation Treated by Ozone Disintegration Combined with Radiofrequency Thermocoagulation	Medical Theory and Practice	No	Literature not relevant to the topic	No
45	89	Tailaitijiang·Tuohuti	2020	Clinical Application of Radiofrequency Thermocoagulation Ablation Combined with Ozone in Elderly Patients with Multilevel Cervical Disc Herniation and Cervical Spondylosis	Dietary health care	No	Literature not relevant to the topic	No
46	90	Lili Wu	2020	Clinical Analysis of Radiofrequency Thermocoagulation Combined with Ozone Injection in the Treatment of Lumbar Disc Herniation	China Medical Device Information	Yes	/	Yes
47	91	Lei Feng	2020	The influence of ozone combined with radiofrequency thermocoagulation on the clinical efficacy of lumbar disc herniation and the effect of nucleus pulposus retraction after surgery	Journal of Neck and Low Back Pain	Yes	/	Yes
48	92	Hongguang Yu	2020	Clinical Efficacy of Percutaneous Radiofrequency Thermocoagulation at the Disc Target Point in the Treatment of Lumbar Disc Herniation	Guangdong Medicine	Yes	/	Yes
49	93	F. Vecchietti	2020	255. Percutaneous thermal disc decompression versus percutaneous disc decompression like minimally invasive outpatient procedure of low back pain treatment; single center 1-year experience	Spine journal	No	Literature not relevant to the topic	No
50	94	Xia Guo	2020	Clinical Study on the Treatment of Lumbar Disc Herniation with Radiofrequency Thermocoagulation Target Ablation Combined with Spinal Nerve Pulsed Radiofrequency	Journal of Integrated Traditional Chinese and Western Medicine	No	Duplicate removal	No
51	96	Ruting Zhao	2020	Observation on the Therapeutic Effect of Ozone Disintegration Combined with Radiofrequency Thermocoagulation in the Treatment of Lumbar Disc Herniation in Young Military Personnel	People's Military Doctor	No	Duplicate removal	No
52	98	Lingxiao Li	2020	The Efficacy of Radiofrequency Thermocoagulation Combined with Pulsed Radiofrequency in the Treatment of Lumbar Disc Herniation and Its Impact on Serum Anti-inflammatory Factor Levels	Chinese Medical Journal	No	Duplicate removal	No
53	103	Lili Wu	2020	Clinical Analysis of Radiofrequency Thermocoagulation Combined with Ozone Injection in the Treatment of Lumbar Disc Herniation	China Medical Device Information	No	Duplicate removal	No
54	106	Wei Zun	2019	The influence of monopolar radiofrequency target thermal coagulation combined with ozone ablation on postoperative pain degree and JOA score in patients with lumbar disc herniation	Modern medical imaging	Yes	/	Yes
55	107	Tao Ma	2019	Observation on the Clinical Effect of C-arm Guided Radiofrequency Targeted Thermal Coagulation Combined with Ozone Ablation in the Treatment of Lumbar Disc Herniation	World Latest Medical Information Abstracts (Electronic Edition)	No	The full text cannot be obtained.	No
56	112	Bo Zhao	2019	Clinical Analysis of Radiofrequency Thermocoagulation Combined with Ozone Ablation in the Treatment of Lumbar Disc Herniation	Essential Reading for Health	Yes	/	Yes
57	113	Yizhu Tian	2019	Nursing Care for the Treatment of Lumbar Disc Herniation with Ozone Disintegration Combined with Radiofrequency Thermocoagulation	A Guide to Health Preservation and Wellness Care	No	Does not meet the inclusion and exclusion criteria.	No
58	114	Kang Wang	2019	The Efficacy of Posterior Ramus of Spinal Nerve Combined with Local Pain Point Radiofrequency Thermocoagulation in the Treatment of Low Back Pain in Elderly Patients with Osteoporotic Vertebral Compression Fractures	pain clinic journal	No	Literature not relevant to the topic	No
59	115	Yuhui Wang	2019	Observation on the Effect of Radiofrequency Targeted Thermal Coagulation Ablation Combined with Ozone in the Treatment of Lumbar Disc Herniation	Capital Food and Medicine	No	The data cannot be extracted.	No
60	118	Xiaofeng Yang	2019	Clinical Case Study on 40 Cases of Lumbar Disc Herniation Treated with Radiofrequency Thermocoagulation Target Therapy Combined with Ozone Intervention	A Guide to Health Preservation and Wellness Care	No	The data cannot be extracted.	No
61	121	Lingxiao Li	2019	Study on the Therapeutic Effect of Radiofrequency Treatment for Lumbar Intervertebral Disc Herniation and Its Impact on Related Cytokines	Chinese Journal of Pain Medicine	No	Literature not relevant to the topic	No
62	125	Wenxiu Zhang	2019	Clinical Effect Analysis of Low-temperature Plasma Radiofrequency Ablation and Radiofrequency Targeted Thermal Coagulation in the Treatment of Cervical Intervertebral Disc Herniation	Clinical and Medical Literature Electronic Journal	No	Literature not relevant to the topic	No
63	127	Zheng Zhang	2019	Clinical Research on the Treatment of Lumbar Disc Herniation Patients with Self-Prepared Lüoténg Mixture Combined with Radiofrequency Thermocoagulation Target Ablation Decompression Surgery	Chinese Emergency Medicine of Traditional Chinese Medicine	No	Does not meet the inclusion and exclusion criteria.	Yes	/
64	128	Junqiang Zhang	2019	Clinical efficacy of puncture radiofrequency thermocoagulation combined with ozone ablation through the lamina space along the medial edge of the facet joint in the treatment of patients with lumbar intervertebral disc protrusion	Medical equipment	No	Literature not relevant to the topic	No
65	130	Lijun Cui	2019	Clinical Effect of Radiofrequency Thermocoagulation Combined with Ozone Ablation in the Treatment of Lumbar Disc Herniation	Diabetes World	Yes	/	Yes
66	131	Xingfu Jiang	2019	Clinical Efficacy of Traditional Chinese Medicine Manipulation Combined with Radiofrequency Thermocoagulation in the Treatment of Lumbar Intervertebral Disc Herniation and Its Impact on Inflammatory Factors	Journal of Integrated Traditional and Western Medicine on Cardiovascular Diseases (Electronic Edition)	Yes	/	Yes
67	132	Na Si	2019	Observation on the Therapeutic Effect of Percutaneous Radiofrequency Thermocoagulation Ablation Combined with Lumbago Tong Capsules in the Treatment of Discogenic Low Back Pain	Journal of Liaoning University of Traditional Chinese Medicine	No	The full text cannot be obtained.	No
68	133	Guobing Liu	2019	Clinical Analysis of 200 Cases of Discogenic Low Back Pain Treated with Minimally Invasive Overlapping Technique	Bethune Medical Journal	No	Literature not relevant to the topic	No
69	134	Hengbo Tong	2019	Analysis of the Therapeutic Effect of Nucleus Pulposus Retraction in the Treatment of Lumbar Disc Herniation with Radiofrequency Thermocoagulation Targeting Combined with Ozone Discectomy	Chinese Journal of Practical Diagnosis and Therapy	No	The full text cannot be obtained.	No
70	135	Chaolin Yu	2019	Clinical Analysis of Radiofrequency Thermocoagulation Combined with Ozone Ablation in the Treatment of Lumbar Disc Herniation	Dietary health care	Yes	/	Yes
71	140	Zheng Zhang	2019	Clinical Research on the Treatment of Lumbar Disc Herniation with Radiofrequency Thermocoagulation Target Ablation Decompression Combined with Chinese Herbal Medicine Acupoint Injection	Shaanxi Traditional Chinese Medicine	No	Duplicate removal	No
72	142	Junqiang Zhang	2019	Clinical efficacy of puncture radiofrequency thermocoagulation combined with ozone ablation through the lamina space along the medial edge of the facet joint in the treatment of patients with lumbar intervertebral disc protrusion	Medical equipment	No	Duplicate removal	No
73	143	Na Si	2019	Observation on the Therapeutic Effect of Percutaneous Radiofrequency Thermocoagulation Ablation Combined with Lumbago Tong Capsules in the Treatment of Discogenic Low Back Pain	Journal of Liaoning University of Traditional Chinese Medicine	No	Duplicate removal	No
74	144	Hengbo Tong	2019	Analysis of the Therapeutic Effect of Nucleus Pulposus Retraction in the Treatment of Lumbar Disc Herniation with Radiofrequency Thermocoagulation Targeting Combined with Ozone Discectomy	Chinese Journal of Practical Diagnosis and Therapy	No	Duplicate removal	No
75	148	Ming Jin	2018	Observation on the Therapeutic Effect of Radiofrequency Thermocoagulation Combined with Medical Ozone in the Treatment of Inclusive Cervical Intervertebral Disc Herniation	jilin medical journal	No	Literature not relevant to the topic	No
76	149	Shuang Guo	2018	Clinical Observation on the Treatment of Mixed Low Back and Leg Pain with Targeted Radiofrequency Thermocoagulation Combined with Infrared Electroacupuncture	Chinese Emergency Medicine of Traditional Chinese Medicine	No	Literature not relevant to the topic	No
77	151	Zhihong Yi	2018	Clinical Study on the Treatment of Blood Stasis Syndrome of Discogenic Low Back Pain with Shen Tong Zhu Yu Decoction Combined with Radiofrequency Thermocoagulation	Guangxi University of Chinese Medicine	No	Literature not relevant to the topic	No
78	152	Xin Xu	2018	Analysis of the Clinical Effect of Radiofrequency Thermocoagulation Combined with Ozone Injection in the Treatment of Lumbar Disc Herniation	Medical Theory and Practice	Yes	/	Yes
79	153	Zhengang Zhai	2018	Clinical Effect Analysis of Radiofrequency Thermocoagulation Combined with Ozone Ablation in the Treatment of Lumbar Disc Herniation	Dietary health care	Yes	/	Yes
80	154	Haibao Tian	2018	The Therapeutic Effect of Minimally Invasive Interventional Radiofrequency Thermocoagulation Combined with Ozone Therapy for Lumbar Intervertebral Disc Herniation	Clinical and Medical Literature Electronic Journal	Yes	/	Yes
81	155	Ling Wang	2018	Observation on the Clinical Efficacy of Radiofrequency Thermocoagulation in the Treatment of Discogenic Low Back Pain	Contemporary medicine	No	Does not meet the inclusion and exclusion criteria.	No
82	160	Xiangdong Yang	2018	Clinical Observation on the Treatment of Lumbar Disc Herniation with Radiofrequency Thermocoagulation Combined with Perineural Root Drug Injection	clinical research	No	Literature not relevant to the topic	No
83	162	Haosheng Li	2018	New Ideas on the Diagnosis and Treatment of Lumbar and Leg Pain Disorders	Proceedings of the 2018 Academic Annual Conference of the Needle Knife Medicine Branch of the China Association of Chinese Medicine	No	Literature not relevant to the topic	No
84	165	Paizhou Zhu	2018	A Study on the Effect of Combined Application of Percutaneous Radiofrequency Targeted Thermal Coagulation and Ozone Ablation in the Treatment of Lumbar Disc Herniation	Chinese Medicine for Disability and Rehabilitation	Yes	/	Yes
85	166	Xianbo Zeng	2018	Study on the Effect of Radiofrequency Thermocoagulation Ablation Combined with Ozone in the Treatment of Lumbar Intervertebral Disc Herniation	Frontiers of Medicine	No	Does not meet the inclusion and exclusion criteria.	No
86	170	Hongbo Zhang	2018	98 Cases of Lumbar Disc Herniation Treated with Water Needle Knife Technique Combined with Radiofrequency Thermocoagulation	Proceedings of the 2018 International Summit on Minimally Invasive Traditional Chinese Medicine, Annual Conference of the International Minimally Invasive Traditional Chinese Medicine Community of the China Association of Chinese Medicine and Annual Conference of the Minimally Invasive Traditional Chinese Medicine Committee of the China Association for the Promotion of Research in Traditional Chi…	No	Literature not relevant to the topic	No
87	171	Yun Zhang	2018	Clinical Observation on the Treatment of Cervical Spondylotic Radiculopathy in the Elderly with Radiofrequency Thermocoagulation Combined with Hormone Injection	/	No	Literature not relevant to the topic	No
88	174	Lizong Xuan	2018	Clinical Research on Minimally Invasive Treatment of Cervical Intervertebral Disc Herniation with Low-temperature Plasma Technology Guided by DSA	World Latest Medical Information Abstracts (Continuous Electronic Journal)	No	Literature not relevant to the topic	No
89	177	Junwei Wu	2018	The Effects of Radiofrequency Thermocoagulation Combined with Ozone Ablation on TNF-α and IL-6 in Patients with Lumbar Disc Herniation	Chinese Health Care and Nutrition	No	The data cannot be extracted.	No
90	182	Chen Yun	2018	Analysis of the Efficacy of Radiofrequency Ablation in Treating Posterior Ramus Pain of Spinal Nerves Caused by Intervertebral Disc Origin after Spinal Endoscopy Surgery	Chinese Journal of Integrated Traditional and Western Medicine in Emergency Medicine	No	Does not meet the inclusion and exclusion criteria.	No
91	183	B. Rakesh	2018	Clinical Efficacy Analysis of Percutaneous Endoscopic Discectomy for Lumbar Disc Herniation	/	No	Literature not relevant to the topic	No
92	184	Zheng Lei	2018	Three-year Follow-up of Radiofrequency Thermocoagulation Target Ablation Combined with Ozone Injection in the Treatment of Lumbar Disc Herniation	Clinical medical research and practice	No	Duplicate removal	No
93	190	Xiangdong Yang	2018	Clinical Observation on the Treatment of Lumbar Disc Herniation with Radiofrequency Thermocoagulation Combined with Perineural Root Drug Injection	clinical research	No	Duplicate removal	No
94	194	Yunqiang Cui	2018	Study on the Treatment of Lumbar Disc Herniation with Modified Duhuo Jisheng Decoction Combined with Radiofrequency Thermocoagulation and Its Impact on Serum TNF-α and IL-1β Levels in Patients	Traditional Medicine of the Asia-Pacific Region	No	Duplicate removal	No
95	196	Zhensheng Liu	2018	A Comparative Study on the Therapeutic Effects of Transforaminal Endoscopic Technique and Conventional Surgery in the Treatment of Lumbar Disc Herniation	Shaanxi Medical Journal	No	Duplicate removal	No
96	197	Yun Gao	2017	A Randomized Controlled Study on the Treatment of Lumbar Disc Herniation by Radiofrequency Targeted Thermal Coagulation via the Medial Edge of the Small Joint with Bent and Straight Needles	Biomedical Engineering and Clinical Practice	No	Literature not relevant to the topic	Yes	/
97	203	Jia Zhao	2017	The Application Effect of Comprehensive Nursing in Minimally Invasive Interventional Therapy for Lumbar Disc Herniation	Massage and Rehabilitation Medicine	No	Literature not relevant to the topic	No
98	208	Jianfeng Cai	2017	The Value of Xueshuantong Combined with Radiofrequency Thermal Coagulation of Lumbar Facet Joints in Patients with Low Back Pain Induced by Lumbar Degeneration	Chinese Journal of Biochemical Drugs	No	Literature not relevant to the topic	No
99	210	Zhanyong Ge	2017	Analysis of the Effect of Radiofrequency Thermocoagulation at Pain Points in the Treatment of Intractable Low Back Pain	Bethune Medical Journal	No	Does not meet the inclusion and exclusion criteria.	No
100	211	Han Hu	2017	Clinical Study on Radiofrequency Thermocoagulation of the Posterior Medial Branch of Lumbar Spinal Nerves for the Treatment of Lumbar Pain of Facet Joint Origin in Elderly Patients	Journal of Mathematical Medicine and Biology	No	Literature not relevant to the topic	No
101	212	Huimin Zong	2017	Targeted Radiofrequency Thermocoagulation Guided by DSA Combined with Ozone Ablation for the Treatment of Lumbar Disc Herniation	Proceedings of the 15th National Academic Conference of the Medical Imaging Professional Committee of the Chinese Society of Integrated Traditional Chinese and Western Medicine and the 2017 Academic Annual Conference of the Medical Imaging Professional Committee of the Shanghai Society of Integrated Traditional Chinese and Western Medicine	No	Literature not relevant to the topic	No
102	213	Qunwei Zhai	2017	Clinical Research on the Combination of Low-temperature Plasma Targeted Ablation and Ozone Therapy for Cervical Disc Herniation	Proceedings of the 7th National Academic Conference on Minimally Invasive Orthopedics of Integrated Traditional Chinese and Western Medicine	No	Literature not relevant to the topic	No
103	214	Lishi Wang	2017	Analysis of the Therapeutic Effect of Targeted Radiofrequency Thermal Coagulation Ablation Combined with Ozone in the Treatment of Lumbar Disc Herniation	/	No	Literature not relevant to the topic	No
104	215	Ying Wang	2017	Clinical Efficacy Study of Pulsed Radiofrequency Combined with Ozone Injection in the Treatment of Posterior Ramus Pain of Lumbar Spinal Nerves	Chinese Journal of Pain Medicine	No	Literature not relevant to the topic	No
105	218	Xiuhuai Wang	2017	Clinical Efficacy of Ozone Combined with Radiofrequency Thermocoagulation in the Treatment of Lumbar Disc Herniation	Shenzhen Journal of Integrated Traditional Chinese and Western Medicine	No	The full text cannot be obtained.	No
106	221	Yubin Liang	2017	Observation on the Therapeutic Effect of CT-Guided Radiofrequency Targeted Thermal Coagulation Combined with Ozone Ablation in the Treatment of Lumbar Disc Herniation	Frontiers of Medicine	Yes	/	Yes
107	222	Yanzhi Du	2017	Radiofrequency Targeted Thermal Coagulation Combined with Ozone Ablation for the Treatment of Cervical Intervertebral Disc Herniation	Clinical and Medical Literature Electronic Journal	No	Literature not relevant to the topic	No
108	223	Xuezhong Du	2017	Observation on the Clinical Efficacy of Bipolar Radiofrequency Targeted Thermal Coagulation Combined with Ozone Ablation in the Treatment of Lumbar Disc Herniation	Tianjin University of Traditional Chinese Medicine	Yes	/	Yes
109	226	Wen Li	2017	Observation on the Clinical Efficacy and Safety of Radiofrequency Targeted Thermal Coagulation Ablation Combined with Pulsed Radiofrequency in the Treatment of Complex Lumbar Disc Herniation	Journal of Mathematical Medicine and Biology	No	Does not meet the inclusion and exclusion criteria.	No
110	229	Changzheng Peng	2017	Clinical Analysis of 30 Cases of Cervical Intervertebral Disc Herniation Treated with Radiofrequency Thermocoagulation Targeted Ablation	Journal of Chengde Medical University	No	Literature not relevant to the topic	No
111	230	Hongbin Zhang	2017	Observation on the Therapeutic Effect of Radiofrequency Thermocoagulation in the Treatment of Cervical and Lumbar Intervertebral Disc Herniation	Everyone's Health (Early Edition)	No	Literature not relevant to the topic	No
112	231	Guiyou Zhang	2017	Clinical Study on the Treatment of Lumbar Disc Herniation with C-arm Guided Radiofrequency Targeted Thermal Coagulation Combined with Ozone Ablation	Journal of Guiyang College of Traditional Chinese Medicine	No	The data cannot be extracted.	No
113	235	Jiena Cui	2017	Clinical Evaluation of the Therapeutic Effect of Medical Ozone Combined with Radiofrequency Targeted Thermal Coagulation and Epidural Catheter Injection in the Treatment of Lumbar Disc Herniation	Prescription drugs in China	No	The data cannot be extracted.	No
114	237	Fei Sun	2017	Clinical Observation on the Treatment of Lumbar Disc Herniation with Radiofrequency Ablation Combined with Ozone Water Injection	Chinese folk remedies	No	Does not meet the inclusion and exclusion criteria.	No
115	238	Qi Sun	2017	A Study on the Effect of Percutaneous Targeted Radiofrequency Thermocoagulation Combined with Ozone Disintegration in the Treatment of Lumbar Disc Herniation	Contemporary Medical Forum	Yes	/	Yes
116	239	Yu Gao	2017	A Randomized Controlled Study on the Treatment of Lumbar Disc Herniation by Radiofrequency Targeted Thermal Coagulation via the Medial Edge of the Small Joint with Bent and Straight Needles	Biomedical Engineering and Clinical Practice	No	Literature not relevant to the topic	No
117	240	Hui Xia	2017	Study on the Effect of Percutaneous Transforaminal Endoscopic Radiofrequency Thermocoagulation Fibroplasty Combined with Nucleus Pulposus Excision and Repair in the Treatment of Lumbar Disc Herniation	Henan Medical Research	No	Does not meet the inclusion and exclusion criteria.	No
118	241	Guohui Zhou	2017	Clinical Observation on the Treatment of Lumbar Disc Herniation with Radiofrequency Thermocoagulation Combined with Ozone Ablation and Acupuncture	/	No	Literature not relevant to the topic	No
119	242	Erjun Wu	2017	The Therapeutic Effect of Minimally Invasive Interventional Radiofrequency Thermocoagulation Combined with Ozone Therapy for Lumbar Intervertebral Disc Herniation	Chinese clinical research	No	The full text cannot be obtained.	No
120	246	Aifeng Liu	2017	Analysis of the Effects of Radiofrequency Plasma Needle at Different Power and Time Combinations on Egg White and the Therapeutic Efficacy for Nonspecific Low Back Pain	Chinese Journal of Orthopaedic Surgery	No	Literature not relevant to the topic	No
121	254	Zheng Lei	2017	The Impact of Radiofrequency Thermocoagulation Combined with Ozone Therapy on Pain and Living Ability of Patients with Lumbar Disc Herniation	Clinical medical research and practice	No	Duplicate removal	No
122	255	Yong Xie	2017	Clinical Efficacy of CT-Guided Percutaneous Transforaminal Endoscopy in the Treatment of Senile Lumbar Disc Herniation: A Discussion	Imaging Research and Medical Applications	No	Duplicate removal	No
123	259	Xiuhuai Wang	2017	Clinical Efficacy of Ozone Combined with Radiofrequency Thermocoagulation in the Treatment of Lumbar Disc Herniation	Shenzhen Journal of Integrated Traditional Chinese and Western Medicine	No	Duplicate removal	No
124	261	Tao Fan	2017	Clinical Observation on the Treatment of Lumbar Disc Herniation with Radiofrequency Thermocoagulation Combined with Ozone Ablation and Acupuncture	Guangdong Trace Element Science	No	Duplicate removal	No
125	263	Xuezhong Du	2017	Observation on the Clinical Efficacy of Bipolar Radiofrequency Targeted Thermal Coagulation Combined with Ozone Ablation in the Treatment of Lumbar Disc Herniation	Tianjin University of Traditional Chinese Medicine	No	Duplicate removal	No
126	265	Huichao Cao	2017	Evaluation of the Effect of Ozone Disintegration Combined with Radiofrequency Thermocoagulation in the Treatment of Lumbar Disc Herniation	Clinical medical research and practice	No	Duplicate removal	No
127	266	Fei Sun	2017	Clinical Observation on the Treatment of Lumbar Disc Herniation with Radiofrequency Ablation Combined with Ozone Water Injection	Chinese folk remedies	No	Duplicate removal	No
128	267	Qi Sun	2017	A Study on the Effect of Percutaneous Targeted Radiofrequency Thermocoagulation Combined with Ozone Disintegration in the Treatment of Lumbar Disc Herniation	Contemporary Medical Forum	No	Duplicate removal	No
129	275	Liang Ma	2016	Radiofrequency Targeted Thermal Coagulation Combined with Ozone Nucleus Pulposus Ablation for the Treatment of Cervical and Lumbar Intervertebral Disc Herniation	Journal of Baotou Medical College	No	Literature not relevant to the topic	No
130	276	Fusheng Han	2016	Comparison of the Therapeutic Effects of Percutaneous Lumbar Discectomy and Radiofrequency Thermocoagulation Combined with Ozone Ablation in the Treatment of Lumbar Disc Herniation	Hebei Medicine	Yes	/	Yes
131	279	Yongzhi Huo	2016	A Comparative Study of Different Minimally Invasive Interventional Methods for the Treatment of Lumbar Disc Herniation	Chinese Medicine for Disability and Rehabilitation	No	Literature not relevant to the topic	No
132	280	Changqing Chen	2016	Radiofrequency thermocoagulation combined with lumbar traction in the treatment of discogenic low back pain	Proceedings of the 14th Fujian Orthopedics Academic Conference and the Hip Preservation Special Topic Symposium of the Joint Surgery Working Committee of the Chinese Orthopedic Association	No	Literature not relevant to the topic	No
133	282	Zhonghua Yang	2016	Clinical Analysis of 30 Cases of Lumbar Disc Herniation Treated with Ozone Disintegration Combined with Radiofrequency Thermocoagulation	Contemporary medicine	Yes	/	Yes
134	287	Lifei Yu	2016	Observation on the Therapeutic Effect of Targeted Radiofrequency Combined with Needle Knife Minimally Invasive Therapy for Lumbar Intervertebral Disc Herniation	Everyone's Health (Lower Edition)	No	The full text cannot be obtained.	No
135	288	Yiyong Deng	2016	Observation on the Therapeutic Effect of Nucleus Pulposus Removal under Transforaminal Endoscopy in the Treatment of Lumbar Disc Herniation	Chinese Journal of Pain Medicine	No	Literature not relevant to the topic	No
136	290	Yongze Zhao	2016	The influence of small incision laminectomy with window formation combined with self-made ring saw on the therapeutic effect and serum TNF-α and LDH levels in the treatment of lumbar intervertebral disc protrusion	Journal of PLA Medical Sciences	No	Literature not relevant to the topic	No
137	292	Yongxin Jia	2016	Observation on the Clinical Effect of Radiofrequency Thermocoagulation Combined with Ozone Injection outside the Intervertebral Disc in the Treatment of Lumbar Disc Herniation	Health Frontiers	No	The full text cannot be obtained.	No
138	298	He Su	2016	Study on the Therapeutic Effects of Combined Minimally Invasive Multi-target and Single Minimally Invasive Treatments for Lumbar Disc Herniation	Chinese Health Care and Nutrition	No	The data cannot be extracted.	No
139	299	Zhenchuan Su	2016	Evaluation of the Impact of Ozone Combined with Radiofrequency Targeted Thermal Coagulation and Small Incision Laminectomy with Self-made Ring Saw on the Prognosis of Patients with Lumbar Disc Herniation	Everyone's Health (Early Edition)	No	Literature not relevant to the topic	No
140	301	Tao Cheng	2016	Clinical Observation of 60 Cases of Lumbar Disc Herniation Treated with Radiofrequency Thermocoagulation and Ozone Therapy	Shaanxi Medical Journal	Yes	/	Yes
141	309	Hejin Wang	2016	Clinical Observation of 256 Cases of Cervical Intervertebral Disc Herniation Treated with Radiofrequency Thermocoagulation Target Therapy Combined with Ozone Intervention	Proceedings of the 12th Annual Meeting of the Chinese Pain Society, Chinese Medical Association	No	Literature not relevant to the topic	No
142	312	Shaozhong Lin	2016	Radiofrequency thermocoagulation of protrusion target combined with pulsed radiofrequency regulation of nerve root for the treatment of lumbar disc herniation mainly presenting as radiculitis	Chinese Journal of Pain Medicine	Yes	/	Yes
143	314	Qing Du	2016	Clinical Observation on the Treatment of Lumbar Disc Herniation with Radiofrequency Thermocoagulation Targeted Ablation of Intervertebral Disc Combined with Oral Administration of Duhuo Jisheng Decoction	Shanxi Traditional Chinese Medicine	No	Does not meet the inclusion and exclusion criteria.	No
144	316	Xu Li	2016	Clinical Efficacy of Radiofrequency Targeted Thermal Coagulation Ablation Combined with Ozone in the Treatment of Lumbar Disc Herniation	Jiangsu Medicine	No	The full text cannot be obtained.	No
145	319	Lili Li	2016	Clinical Nursing Observation of Radiofrequency Thermocoagulation Combined with Ozone Discectomy in the Treatment of Intervertebral Disc Herniation	Proceedings of the 18th Orthopedic Academic Conference of the Chinese Medical Association and the 11th COA International Academic Conference	No	Literature not relevant to the topic	No
146	320	Junsong Zhu	2016	The Effects of Radiofrequency Targeted Thermal Coagulation on TNF-α and IL-1β in Peripheral Blood of Patients with Lumbar Disc Herniation	China Medical Guide	Yes	/	Yes
147	321	Hongjian Zhang	2016	Clinical Discussion on the Treatment of Lumbar Disc Herniation with Radiofrequency Thermocoagulation Combined with Ozone Ablation	Medical care at home and abroad	Yes	/	Yes
148	322	Jiali Zhang	2016	Clinical Efficacy Study of Radiofrequency Ablation Combined with Ozone Injection in the Treatment of Lumbar Pain Originating from Facet Joints of the Lumbar Vertebrae	General Practice in China	No	Does not meet the inclusion and exclusion criteria.	No
149	323	Xueseng Zhang	2016	Clinical Application of Percutaneous Transforaminal Endoscopy in the Treatment of Lumbar Disc Herniation	Journal of Ningxia Medical University	No	Does not meet the inclusion and exclusion criteria.	No
150	324	Xiaoning Song	2016	Observation on the Effect of Radiofrequency Ablation in Treating Cervical Spondylotic Radiculopathy and Nursing Experience: A Case Report	Proceedings of the Second Huaxia Yellow River Orthopedics Conference	No	Literature not relevant to the topic	No
151	326	Xiaofeng He	2016	Observation on the Therapeutic Effect of Radiofrequency Thermocoagulation Combined with Small Needle Knife in the Treatment of Lumbar Intervertebral Disc Herniation	medical information	Yes	/	Yes
152	332	YongXia Liu	2016	Observation on the Effect of Radiofrequency Thermocoagulation Combined with Epidural Nerve Block in the Treatment of Lumbar Intervertebral Disc Herniation	Clinical medical research and practice	No	The data cannot be extracted.	No
153	334	Xiaohong Yuan	2016	Observation on the Clinical Efficacy of Low-temperature Plasma Nucleus Pulposus Ablation in the Treatment of Lumbar Disc Herniation	Journal of Neck and Low Back Pain	No	Does not meet the inclusion and exclusion criteria.	No
154	335	XiuHua He	2016	Observation on the Therapeutic Effect of Minimally Invasive Radiofrequency Thermocoagulation in the Treatment of Lumbar Disc Herniation	Management of Health Standards in China	No	The data cannot be extracted.	No
155	338	Xiaoyan Ren	2016	Clinical Nursing of Radiofrequency Thermocoagulation Combined with Small Needle Knife Release in the Treatment of Lumbar Disc Herniation	Contemporary medicine	No	Literature not relevant to the topic	No
156	341	Gang Yu	2016	Intradiscal Low-dose Collagenase Injection Combined with Radiofrequency Ablation for the Treatment of Cervical Intervertebral Disc Herniation	psychologist	No	Literature not relevant to the topic	No
157	342	Yantao Ding	2016	Observation on the Therapeutic Effects of Radiofrequency Thermocoagulation Combined with Ozone Discectomy in 287 Cases of Cervical and Lumbar Intervertebral Disc Herniation	World Latest Medical Information Abstracts (Continuous Electronic Journal)	No	Literature not relevant to the topic	No
158	347	Fusheng Han	2016	Comparison of the Therapeutic Effects of Percutaneous Lumbar Discectomy and Radiofrequency Thermocoagulation Combined with Ozone Ablation in the Treatment of Lumbar Disc Herniation	Hebei Medicine	No	Duplicate removal	No
159	348	Maosheng Wei	2016	Clinical Observation on the Treatment of Discogenic Low Back Pain with Modic Changes by Integrated Traditional Chinese and Western Medicine	Medical Information: Medicine and Computer Application	No	Duplicate removal	No
160	349	Yongzhi Huo	2016	A Comparative Study of Different Minimally Invasive Interventional Methods for the Treatment of Lumbar Disc Herniation	Chinese Medicine for Disability and Rehabilitation	No	Duplicate removal	No
161	353	Guo Shuang	2016	Clinical Research on the Treatment of Lumbar Disc Herniation with Targeted Radiofrequency Thermocoagulation Combined with Intra-needle Heat Acupuncture	/	No	Duplicate removal	No
162	354	Wenjun Guo	2016	Clinical Observation on the Treatment of Cervical and Lumbar Intervertebral Disc Herniation with Radiofrequency Combined with Ozone Nucleus Pulposus Ablation	minimally invasive medicine	No	Duplicate removal	No
163	358	Tao Cheng	2016	Clinical Observation of 60 Cases of Lumbar Disc Herniation Treated with Radiofrequency Thermocoagulation and Ozone Therapy	Shaanxi Medical Journal	No	Duplicate removal	No
164	359	Tao Cheng	2016	Clinical Observation of 60 Cases of Lumbar Disc Herniation Treated with Radiofrequency Thermocoagulation and Ozone Therapy	Shaanxi Medical Journal	No	Duplicate removal	No
165	362	Shaozhong Lin	2016	Radiofrequency thermocoagulation of protrusion target combined with pulsed radiofrequency regulation of nerve root for the treatment of lumbar disc herniation mainly presenting as radiculitis	Chinese Journal of Pain Medicine	No	Duplicate removal	No
166	364	Li Yang	2016	Clinical Observation on the Treatment of Lumbar Disc Herniation with Minimally Invasive Intervention Guided by C-arm Combined with Spinal Manipulation and Core Muscle Group Stability Training	Journal of Hubei University of Chinese Medicine	No	Duplicate removal	No
167	365	Qing Du	2016	Clinical Observation on the Treatment of Lumbar Disc Herniation with Radiofrequency Thermocoagulation Targeted Ablation of Intervertebral Disc Combined with Oral Administration of Duhuo Jisheng Decoction	Shanxi Traditional Chinese Medicine	No	Duplicate removal	No
168	366	Qing Du	2016	Clinical Observation on the Treatment of Lumbar Disc Herniation with Radiofrequency Thermocoagulation Targeted Ablation of Intervertebral Disc Combined with Oral Administration of Duhuo Jisheng Decoction	Shanxi Traditional Chinese Medicine	No	Duplicate removal	No
169	367	Qing Du	2016	Clinical Observation on the Treatment of Lumbar Disc Herniation with Radiofrequency Thermocoagulation Targeted Ablation of Intervertebral Disc Combined with Oral Administration of Duhuo Jisheng Decoction	Shanxi Traditional Chinese Medicine	No	Duplicate removal	No
170	371	Ke Tang	2016	The Efficacy of Radiofrequency Thermocoagulation of the Posterior Medial Branch of the Lumbar Spinal Nerve in the Treatment of Lumbar Facet Joint-related Pain	pain clinic journal	No	Duplicate removal	No
171	372	Rixing Zhou	2016	The Effect of Targeted Puncture and Radiofrequency Thermal Coagulation Ablation via the Medial Edge of the Facet Joint Approach for the Treatment of Refractory Discogenic Low Back Pain	Hainan Medical Journal	No	Duplicate removal	No
172	373	Zhimin Wu	2016	Clinical Research on the Treatment of Refractory Third Lumbar Transverse Process Syndrome with Radiofrequency Ozone Combined with Lumbago Quick Recovery Decoction	Hebei Medicine	No	Duplicate removal	No
173	375	YongXia Liu	2016	Observation on the Effect of Radiofrequency Thermocoagulation Combined with Epidural Nerve Block in the Treatment of Lumbar Intervertebral Disc Herniation	Clinical medical research and practice	No	Duplicate removal	No
174	376	Fuchao He	2016	Clinical Research on the Treatment of Lumbar Intervertebral Disc Herniation with Jinghuangqiao Xianfang Combined with Radiofrequency Thermocoagulation	Hebei Journal of Traditional Chinese Medicine	No	Duplicate removal	No
175	377	Xiaoyan Ren	2016	Clinical Nursing of Radiofrequency Thermocoagulation Combined with Small Needle Knife Release in the Treatment of Lumbar Disc Herniation	Contemporary medicine	No	Duplicate removal	No
176	378	Z. Zeng	2016	Percutaneous bipolar radiofrequency thermocoagulation for the treatment of lumbar disc herniation	Journal of clinical neuroscience	No	Duplicate removal	No
177	381	Guohua Xi	2015	Clinical Efficacy of Radiofrequency Thermocoagulation Combined with Low-dose Collagenase in the Treatment of 40 Cases of Cervical Intervertebral Disc Herniation	Shanghai Pharmaceuticals	No	Literature not relevant to the topic	No
178	383	Jieyun Huang	2015	Clinical Application of Targeted Radiofrequency Thermocoagulation Combined with Ozone Ablation under DSA Guidance in the Treatment of Lumbar Disc Herniation	Continuing medical education in China	Yes	/	Yes
179	388	Yuqing Han	2015	Anesthesia Nursing for Conscious Sedation and Analgesia in Radiofrequency Thermocoagulation Combined with Ozone Fusion for Lumbar Intervertebral Disc Herniation	Chinese Practical Medicine	No	Literature not relevant to the topic	No
180	389	Haijun Chen	2015	Observation on the Clinical Efficacy of Conservative and Minimally Invasive Interventional Therapy for Lumbar Disc Herniation	Chinese Health Care and Nutrition	No	Does not meet the inclusion and exclusion criteria.	No
181	392	Yunyun Zhong	2015	The Impact of Nursing Interventions on 30 Cases of Cervical Disc Herniation Treated with Radiofrequency Thermocoagulation Combined with Ozone Ablation	Ethnic and Folk Medicine of China	No	Literature not relevant to the topic	No
182	393	Tingting Ren	2015	Clinical Observation on the Application of Radiofrequency Thermocoagulation of Posterior Branches of Lumbar Spinal Nerves Combined with Intervertebral Joint Injection Technique in 60 Cases of Lumbar Intervertebral Joint Syndrome	Journal of Medical Science of Yanbian University	No	Literature not relevant to the topic	No
183	394	Yongkai Zhao	2015	Clinical Observation of 168 Cases of Lumbar Disc Herniation Treated with Radiofrequency Thermocoagulation Combined with Ozone Ablation	Chinese Practical Medicine	Yes	/	Yes
184	396	Yi Guo	2015	Clinical Application of Targeted Radiofrequency Combined with Ozone Ablation Followed by Computerized Three-Dimensional Traction in the Treatment of Lumbar Disc Herniation	medical information	Yes	/	Yes
185	400	Junqiu Dong	2015	The Effect of Epidural Radiofrequency Thermocoagulation Combined with Ozone Injection in the Treatment of Low Back Pain	Guangdong Medicine	No	Literature not relevant to the topic	No
186	401	Zhifang Fan	2015	Combined treatment of lumbar disc herniation with radiofrequency thermocoagulation and selective nerve root block	Continuing medical education in China	Yes	/	Yes
187	403	Dachun Li	2015	Observation on the Clinical Efficacy of Nucleus Pulposus Ablation and Radiofrequency Targeted Thermal Coagulation in the Treatment of Lumbar Disc Herniation	minimally invasive medicine	No	The data cannot be extracted.	No
188	404	Fei Wang	2015	Analysis of the Therapeutic Effects of Percutaneous Transforaminal Endoscopic Discectomy Combined with Radiofrequency Targeted Thermocoagulation and Ozone Ablation in the Treatment of Lumbar Disc Herniation	Proceedings of the Second National Academic Conference on the Development of Academic Schools of Traditional Chinese Medicine in Orthopedics and Traumatology	No	Literature not relevant to the topic	No
189	407	Gang Wang	2015	Experience of Targeted Radiofrequency Ablation Combined with Ozone Therapy for Lumbar Disc Herniation	Proceedings of the 12th Chinese Congress of Interventional Radiology	No	Literature not relevant to the topic	No
190	408	Si Mao	2015	Preliminary Observation on the Therapeutic Effect of Lumbar Traction Combined with Radiofrequency Thermocoagulation in the Treatment of Discogenic Low Back Pain	/	No	Literature not relevant to the topic	No
191	410	Jun Duan	2015	Comparison of Two Different Methods for Treating Lumbar Disc Herniation under CT Guidance	medical information	No	The data cannot be extracted.	No
192	411	Dong Liang	2015	Clinical Efficacy of Radiofrequency Thermocoagulation Target Ablation Combined with Sacral Canal Collagenase Nucleolysis in the Treatment of Lumbar Disc Herniation	Everyone's Health (Lower Edition)	No	The full text cannot be obtained.	No
193	412	Zhenling Yang	2015	Analysis of the Therapeutic Effect of Ozone Combined with Radiofrequency in the Treatment of Lumbar Disc Herniation	Medical Review	Yes	/	Yes
194	414	Xiaolong Yang	2015	The Efficacy of Radiofrequency Ablation of the Posterior Medial Branch of the Spinal Nerve in the Treatment of Chronic Lumbar Facet Joint Pain	pain clinic journal	No	Literature not relevant to the topic	No
195	415	Jing Li	2015	Clinical Observation on Minimally Invasive Interventional Therapy for Large and Medium-sized Lumbar Intervertebral Disc Herniation	Modern Chinese doctors	No	Literature not relevant to the topic	No
196	418	Shaojun Li	2015	Observation on the Clinical Efficacy of C-arm Guided Ozone Radiofrequency Ablation, Small Needle Knife Release and Three-in-One Therapy in the Treatment of Lumbar Disc Herniation	Journal of Neck and Low Back Pain	No	Does not meet the inclusion and exclusion criteria.	No
197	420	Zhiming Li	2015	Observation on the Clinical Efficacy of 40 Cases of Lumbar Disc Herniation Treated with Chinese Herbal Steam Bath Combined with Radiofrequency Minimally Invasive Surgery	Sichuan Traditional Chinese Medicine	No	The full text cannot be obtained.	No
198	421	Yunfeng Zeng	2015	Clinical Observation of 30 Cases of Cervical Intervertebral Disc Herniation Treated with RF Targeted Thermal Coagulation Combined with Ozone Ablation under C-arm Guidance	Ethnic and Folk Medicine of China	No	Does not meet the inclusion and exclusion criteria.	No
199	425	Xia Xu	2015	Clinical Nursing Observation on Radiofrequency Targeted Thermal Coagulation Combined with Ozone Ablation in the Treatment of Lumbar Disc Herniation	Continuing medical education in China	No	Literature not relevant to the topic	No
200	427	Weiguo Zhang	2015	Observation on the Therapeutic Effect of Percutaneous Radiofrequency Thermocoagulation Ablation Combined with Guttiferae Fructus and Dipsacus Asperoides Tablets in the Treatment of Lumbar Pain of Discogenic Origin in the Elderly	Journal of Integrated Traditional Chinese and Western Medicine	No	Does not meet the inclusion and exclusion criteria.	No
201	434	Shaofeng Wang	2015	Clinical Observation on the Treatment of Cervical and Lumbar Intervertebral Disc Herniation with Ozone Nucleolysis	Chinese Practical Medicine	No	Literature not relevant to the topic	No
202	435	Zhiping Sun	2015	Dr. Li Yanmin's Experience in Treating Numbness after Radiofrequency Thermocoagulation for Lumbar Intervertebral Disc Herniation	Modern Traditional Chinese Medicine	No	Literature not relevant to the topic	No
203	438	The First People's Hospital of Jiashan County	2015	Clinical Study on Percutaneous Bipolar Targeted Radiofrequency Treatment for Lumbar Disc Herniation	/	No	Literature not relevant to the topic	No
204	439	Yanbo Yu	2015	Observation on the Clinical Efficacy of Targeted Radiofrequency Thermocoagulation in the Treatment of Adolescent Lumbar Disc Herniation	Contemporary medicine	Yes	/	Yes
205	445	Fan Lu	2015	Meta-analysis of Radiofrequency Thermocoagulation Combined with Ozone Ablation in the Treatment of Lumbar Disc Herniation	Chinese Journal of Pain Medicine	No	Duplicate removal	No
206	449	Yanbo Yu	2015	Observation on the Clinical Efficacy of Targeted Radiofrequency Thermocoagulation in the Treatment of Adolescent Lumbar Disc Herniation	Contemporary medicine	No	Literature not relevant to the topic	No
207	450	Liangheng Liu	2015	Clinical Effect of Radiofrequency Thermocoagulation Combined with Small Needle Knife Release in the Treatment of Lumbar Disc Herniation	Journal of Clinical Rational Drug Use	No	The data cannot be extracted.	No
208	451	Haoyu Feng	2015	Clinical Observation on the Treatment of Low Back Pain with Nucleus Pulposus Excision, Radiofrequency Thermocoagulation and Annulus Fibrosus Shaping under Transforaminal Endoscopy	Chinese Journal of Drugs and Clinics	No	Does not meet the inclusion and exclusion criteria.	No
209	453	Fuchao He	2015	The influence of radiofrequency thermocoagulation combined with traditional Chinese medicine therapy on the levels of serum IL-1β, MMP-3 and TNF-α in patients with lumbar intervertebral disc protrusion	Journal of Clinical Rational Drug Use	Yes	/	Yes
210	456	Enrong He	2015	Clinical Observation on the Treatment of Lumbar Intervertebral Disc Herniation with Minimally Invasive Surgery Combined with Oral Administration of Traditional Chinese Medicine	Hebei Medicine	No	The data cannot be extracted.	No
211	457	Tingting Ren	2015	Clinical Observation on the Application of Radiofrequency Thermocoagulation of Posterior Branches of Lumbar Spinal Nerves Combined with Intervertebral Joint Injection Technique in 60 Cases of Lumbar Intervertebral Joint Syndrome	Journal of Medical Science of Yanbian University	No	Literature not relevant to the topic	No
212	465	Yongkai Zhao	2015	Clinical Observation of 168 Cases of Lumbar Disc Herniation Treated with Radiofrequency Thermocoagulation Combined with Ozone Ablation	Chinese Practical Medicine	No	Duplicate removal	No
213	467	Shaofeng Wang	2015	Clinical Observation on the Treatment of Cervical and Lumbar Intervertebral Disc Herniation with Ozone Nucleolysis	Chinese Practical Medicine	No	Duplicate removal	No
214	468	Shaofeng Wang	2015	Clinical Observation on the Treatment of Cervical and Lumbar Intervertebral Disc Herniation with Ozone Nucleolysis	Chinese Practical Medicine	No	Duplicate removal	No
215	469	Zongbao Wang	2015	Clinical Observation on the Treatment of Lumbar Disc Herniation with Radiofrequency Thermocoagulation Targeting Technique	Medical Information (Xi'an)	No	Duplicate removal	No
216	472	Jianhua Yang	2015	Analysis of the Effect of Radiofrequency Thermocoagulation Combined with Epidural Nerve Block in the Treatment of Lumbar Intervertebral Disc Herniation	Modern Diagnosis and Treatment	No	Duplicate removal	No
217	474	Jing Li	2015	Clinical Observation on Minimally Invasive Interventional Therapy for Large and Medium-sized Lumbar Intervertebral Disc Herniation	Modern Chinese doctors	No	Duplicate removal	No
218	475	Xiaohong Li	2015	Observation on the Effect of Ozone Combined with Radiofrequency in Treating Postoperative Pain of Lumbar Disc Herniation	Journal of Translational Medicine (Electronic Edition)	No	Duplicate removal	No
219	476	Zhiming Li	2015	Observation on the Clinical Efficacy of 40 Cases of Lumbar Disc Herniation Treated with Chinese Herbal Steam Bath Combined with Radiofrequency Minimally Invasive Surgery	Sichuan Traditional Chinese Medicine	No	Duplicate removal	No
220	477	Yunfeng Zeng	2015	Clinical Observation of 30 Cases of Cervical Intervertebral Disc Herniation Treated with RF Targeted Thermal Coagulation Combined with Ozone Ablation under C-arm Guidance	Ethnic and Folk Medicine of China	No	Duplicate removal	No
221	478	Weiguo Zhang	2015	Observation on the Therapeutic Effect of Percutaneous Radiofrequency Thermocoagulation Ablation Combined with Guttiferae Fructus and Dipsacus Asperoides Tablets in the Treatment of Lumbar Pain of Discogenic Origin in the Elderly	Journal of Integrated Traditional Chinese and Western Medicine	No	Duplicate removal	No
222	479	Datong Zhang	2015	Clinical Research on the Treatment of Lumbar Disc Herniation with Shujin Huoxue Formula Combined with Radiofrequency Thermal Coagulation Ablation	Journal of Traditional Chinese Medicine	No	Duplicate removal	No
223	480	Ruijun Song	2015	Observation on the Therapeutic Effect of Duhuo Jisheng Decoction Assisting Percutaneous Radiofrequency Thermocoagulation in the Treatment of Lumbar Discogenic Low Back Pain	traditional chinese medicinal materials	No	Duplicate removal	No
224	482	Zhiping Sun	2015	Dr. Li Yanmin's Experience in Treating Numbness after Radiofrequency Thermocoagulation for Lumbar Intervertebral Disc Herniation	Modern Traditional Chinese Medicine	No	Duplicate removal	No
225	485	Junfang Wu	2015	Clinical Observation of 88 Cases of Lumbar Disc Herniation Treated by CT-Guided Radiofrequency Thermocoagulation Combined with Ozone Ablation	clinical research	No	Duplicate removal	No
226	486	Junfang Wu	2015	Clinical Observation of 88 Cases of Lumbar Disc Herniation Treated by CT-Guided Radiofrequency Thermocoagulation Combined with Ozone Ablation	clinical research	No	Duplicate removal	No
227	488	Fan Lu	2015	Meta-analysis of Radiofrequency Thermocoagulation Combined with Ozone Ablation in the Treatment of Lumbar Disc Herniation	Chinese Journal of Pain Medicine	No	Duplicate removal	No
228	495	Fuchao He	2015	The Impact of Radiofrequency Thermocoagulation Combined with Traditional Chinese Medicine Therapy on Symptoms and Prognosis of Patients with Lumbar Intervertebral Disc Herniation	Journal of Clinical Rational Drug Use	No	Duplicate removal	No
229	497	Tingting Ren	2015	Clinical Observation on the Application of Radiofrequency Thermocoagulation of Posterior Branches of Lumbar Spinal Nerves Combined with Intervertebral Joint Injection Technique in 60 Cases of Lumbar Intervertebral Joint Syndrome	Journal of Medical Science of Yanbian University	No	Duplicate removal	No
230	498	Tingting Ren	2015	Clinical Observation on the Application of Radiofrequency Thermocoagulation of Posterior Branches of Lumbar Spinal Nerves Combined with Intervertebral Joint Injection Technique in 60 Cases of Lumbar Intervertebral Joint Syndrome	Journal of Medical Science of Yanbian University	No	Duplicate removal	No
231	499	Xinyu Gong	2014	Clinical Observation on the Treatment of Lumbar Disc Herniation with Radiofrequency Targeted Thermal Coagulation Combined with Ozone Disintegration	Medical Aesthetics and Beauty (Mid-month Edition)	No	The full text cannot be obtained.	No
232	501	Xiangguo Han	2014	Comparison of the Therapeutic Effects of Combined Minimally Invasive Multi-target and Single Minimally Invasive Treatments for Lumbar Disc Herniation	Chinese Medicine for Disability and Rehabilitation	No	The data cannot be extracted.	No
233	502	Qingwei Han	2014	Observation on the Therapeutic Effect of C-arm Guided Radiofrequency Thermocoagulation in the Treatment of Cervical Intervertebral Disc Herniation	jilin medical journal	No	Literature not relevant to the topic	Yes	/
234	503	Shenglin Chen	2014	Clinical Observation on 100 Cases of Lumbar Disc Herniation Treated by Syndrome Differentiation Typing Combined with Radiofrequency Thermocoagulation Target Ablation	Journal of Practical Traditional Chinese Internal Medicine	No	Does not meet the inclusion and exclusion criteria.	No
235	505	Xuehua Deng	2014	Observation on the Effect of Radiofrequency Thermocoagulation Combined with Ozone Ablation in the Treatment of Lumbar Disc Herniation	Journal of Community Medicine	No	The full text cannot be obtained.	No
236	507	Youshou Suo	2014	Clinical Observation on the Treatment of Lumbar Disc Herniation with Radiofrequency Thermocoagulation Targeted Ablation Combined with Traditional Chinese Medicine	Health vocational education	No	Does not meet the inclusion and exclusion criteria.	No
237	512	Zhou Fan	2014	Clinical Observation of 56 Cases of Percutaneous Radiofrequency Thermocoagulation Ablation Combined with Ozone in the Treatment of Discogenic Low Back Pain	medical information	No	Does not meet the inclusion and exclusion criteria.	No
238	515	Yu Xiao	2014	Nursing Care for the Treatment of Lumbar Disc Herniation with Radiofrequency Thermocoagulation Combined with Ozone Ablation	Frontiers of Medicine	No	Does not meet the inclusion and exclusion criteria.	No
239	522	Yugui dou	2014	Meta-analysis of Targeted Radiofrequency Thermocoagulation Combined with Ozone Therapy for Lumbar Disc Herniation	Chinese Journal of Tissue Engineering Research	No	Duplicate removal	No
240	523	Xifeng Wang	2014	Clinical Application of Radiofrequency Combined with Ozone (O3) for Highly Selective Targeted Treatment of Lumbar Disc Herniation	medical information	No	Does not meet the inclusion and exclusion criteria.	No
241	527	Cuicui Tang	2014	Clinical Evaluation of Radiofrequency Thermocoagulation Combined with Selective Nerve Root Block in the Treatment of Lumbar Disc Herniation	Ningxia Medical Journal	No	The data cannot be extracted.	No
242	528	Dianhai Bi	2014	Clinical Observation on Triple Overlapping Interventional Therapy for Cervical Intervertebral Disc Herniation	medical information	No	Literature not relevant to the topic	No
243	532	Jiajun Mei	2014	Radiofrequency Targeted Thermal Coagulation Combined with Silver Needle Massage in the Treatment of Lumbar Disc Herniation	Modern Women (Frontiers of Medicine)	No	The full text cannot be obtained.	No
244	533	Yonghui Yang	2014	Twenty Cases of Lumbar Disc Herniation Treated with Traditional Chinese Medicine Fumigation Combined with Minimally Invasive Radiofrequency Thermocoagulation Surgery	Henan Traditional Chinese Medicine	No	The full text cannot be obtained.	No
245	536	Lin Li	2014	Observation on the Effect of Ozone Disintegration Combined with Radiofrequency Thermocoagulation in the Treatment of Lumbar Disc Herniation	World Latest Medical Information Abstracts (Continuous Electronic Journal)	Yes	/	Yes
246	541	Xiaohua Zeng	2014	Experimental and Clinical Research on Radiofrequency Thermocoagulation for Lumbar Disc Herniation	/	No	Literature not relevant to the topic	No
247	542	Kairui Peng	2014	Clinical Observation and Research on the Treatment of Lumbar Disc Herniation with Ozone Combined with Radiofrequency Thermocoagulation	Chinese Journal of Minimally Invasive Neurosurgery	No	Literature not relevant to the topic	No
248	543	Tiegang Zhang	2014	Multi-target ozone interventional therapy combined with radiofrequency under digital subtraction angiography X-ray monitoring for the treatment of lumbar disc herniation	Chinese Journal of Pain Medicine	No	The data cannot be extracted.	No
249	544	Kairui Peng	2014	Clinical Observation and Research on the Treatment of Lumbar Disc Herniation with Ozone Combined with Radiofrequency Thermocoagulation	Chinese Journal of Minimally Invasive Neurosurgery	No	Literature not relevant to the topic	No
250	549	Dianhai Bi	2014	Clinical Observation on Triple Overlapping Interventional Therapy for Cervical Intervertebral Disc Herniation	medical information	No	Literature not relevant to the topic	No
251	554	Li Lv	2014	Clinical Observation and Nursing of Single Target Multi-directional Radiofrequency Thermocoagulation in the Treatment of Simple Lumbar Disc Herniation	Modern Drug Application in China	No	The data cannot be extracted.	No
252	560	Fenggui Ji	2014	Observation on the Clinical Efficacy of Radiofrequency Thermocoagulation Multi-point Ablation within the Intervertebral Disc for Lumbar Disc Herniation	Journal of Practical Medical Techniques	No	The data cannot be extracted.	No
253	562	Guoxing Yu	2014	The Efficacy of Bipolar Radiofrequency Thermocoagulation Combined with Medical Ozone Injection in the Treatment of Cervical and Lumbar Intervertebral Disc Herniation	pain clinic journal	No	Literature not relevant to the topic	No
254	564	Yangyan Wu	2014	Clinical Observation on the Treatment of Lumbar Disc Herniation with Radiofrequency Combined with Ozone Nucleus Pulposus Ablation under C-arm X-ray Guidance	Chinese Medical Guide	No	Literature not relevant to the topic	No
255	565	Ding Ren	2014	Application Research of Self-made Lumbar Vertebra Surface Positioner in Preoperative Localization of Minimally Invasive Surgery	People's Military Doctor	No	Literature not relevant to the topic	No
256	566	Tiezhu Dai	2014	Clinical Observation on the Treatment of Lumbar Intervertebral Disc Herniation Combined with Pelvic Rotation by Radiofrequency Combined with Manipulation Techniques	Northern Pharmacy	No	The data cannot be extracted.	No
257	567	Tiezhu Dai	2014	Clinical Observation on the Treatment of Simple Lumbar Disc Herniation with Multi-directional Radiofrequency Thermocoagulation at a Single Target Point	Everyone's Health (Academic Edition)	No	The data cannot be extracted.	No
258	568	/	2014	Clinical Observation of 156 Cases of Cervical Intervertebral Disc Herniation Treated with Radiofrequency Thermocoagulation Target Therapy Combined with Ozone Intervention	Proceedings of the 11th Academic Annual Conference of the Chinese Pain Society, Chinese Medical Association	No	Literature not relevant to the topic	No
259	569	Jianmei Wei	2014	Comparison of the Therapeutic Effects of Radiofrequency Thermocoagulation at Different Targets via Anterior Cervical Approach in the Treatment of Cervical Intervertebral Disc Herniation	pain clinic journal	No	Duplicate removal	No
260	570	Xiangguo Han	2014	Comparison of the Therapeutic Effects of Combined Minimally Invasive Multi-target and Single Minimally Invasive Treatments for Lumbar Disc Herniation	Chinese Medicine for Disability and Rehabilitation	No	Duplicate removal	No
261	571	Shenglin Chen	2014	Clinical Observation on 100 Cases of Lumbar Disc Herniation Treated by Syndrome Differentiation Typing Combined with Radiofrequency Thermocoagulation Target Ablation	Journal of Practical Traditional Chinese Internal Medicine	No	Duplicate removal	No
262	572	Shenglin Chen	2014	Clinical Observation on 100 Cases of Lumbar Disc Herniation Treated by Syndrome Differentiation Typing Combined with Radiofrequency Thermocoagulation Target Ablation	Journal of Practical Traditional Chinese Internal Medicine	No	Duplicate removal	No
263	573	Qiong Chen	2014	The Impact of Continuing Care on Postoperative Function and Complications in Patients with Lumbar Intervertebral Disc Herniation	Southwest Medical Journal	No	Duplicate removal	No
264	574	Xuehua Deng	2014	Observation on the Effect of Radiofrequency Thermocoagulation Combined with Ozone Ablation in the Treatment of Lumbar Disc Herniation	Journal of Community Medicine	No	Duplicate removal	No
265	575	Zhou Fan	2014	Clinical Observation of 56 Cases of Percutaneous Radiofrequency Thermocoagulation Ablation Combined with Ozone in the Treatment of Discogenic Low Back Pain	Medical Information · Upper Ten-day Issue	No	Duplicate removal	No
266	580	Yugui dou	2014	Meta-analysis of Targeted Radiofrequency Thermocoagulation Combined with Ozone Therapy for Lumbar Disc Herniation	Chinese Journal of Tissue Engineering Research	No	Duplicate removal	No
267	591	Kairui Peng	2014	Clinical Observation and Research on the Treatment of Lumbar Disc Herniation with Ozone Combined with Radiofrequency Thermocoagulation	Chinese Journal of Minimally Invasive Neurosurgery	No	Duplicate removal	No
268	594	Li Lv	2014	Clinical Observation and Nursing of Single Target Multi-directional Radiofrequency Thermocoagulation in the Treatment of Simple Lumbar Disc Herniation	Modern Drug Application in China	No	Duplicate removal	No
269	596	Yanyang Wu	2014	Clinical Observation on the Treatment of Lumbar Disc Herniation with Radiofrequency Combined with Ozone Nucleus Pulposus Ablation under C-arm X-ray Guidance	Chinese Medical Guide	No	Duplicate removal	No
270	597	Yanyang Wu	2014	Clinical Observation on the Treatment of Lumbar Disc Herniation with Radiofrequency Combined with Ozone Nucleus Pulposus Ablation under C-arm X-ray Guidance	Chinese Medical Guide	No	Duplicate removal	No
271	600	Hanbing Zhang	2013	Clinical Observation on the Treatment of Lumbar Disc Herniation with Radiofrequency Thermocoagulation Combined with Two-time Multi-point Injection of Collagenase Inside and Outside the Intervertebral Disc	General Practice: Clinical and Educational Aspects	No	Literature not relevant to the topic	No
272	601	Tao Wei	2013	Clinical Observation on the Combined Application of Radiofrequency Targeted Thermal Coagulation and Ozone in the Treatment of Acute Lumbar Disc Herniation	Journal of Aerospace Medicine	No	The data cannot be extracted.	No
273	602	Wei Gao	2013	The Effect of Radiofrequency Thermocoagulation Target Ablation under Impedance and Temperature Monitoring in the Treatment of Lumbar Disc Herniation	pain clinic journal	No	Literature not relevant to the topic	No
274	603	Jianxia Ma	2013	Discussion on the Treatment of Lumbar Disc Herniation with Radiofrequency Thermocoagulation Targeted Ablation	Medical Information (Lower Monthly Edition)	No	The data cannot be extracted.	No
275	605	Ming Lei	2013	Experience of Combined Ozone and Radiofrequency Thermocoagulation with Selective Nerve Root Block in the Treatment of Lumbar Disc Herniation	Journal of Neck and Low Back Pain	No	The data cannot be extracted.	No
276	606	Fengyun Chen	2013	Clinical Observation of 66 Cases of Lumbar Disc Herniation Treated by Radiofrequency Thermocoagulation Target Therapy	Chinese Community Physicians · Medical Specialty	No	The data cannot be extracted.	No
277	607	Wen Chen	2013	Nursing Care for CT-Guided Percutaneous Ozone Combined with Radiofrequency Treatment of Cervical Intervertebral Disc Herniation	Chinese community physicians (medical profession)	No	Literature not relevant to the topic	No
278	608	Wangming Chen	2013	The Effect of Percutaneous Targeted Radiofrequency Thermocoagulation Combined with Puncture Ozone Injection in the Treatment of Lumbar Disc Herniation	Chinese Journal of Gerontology	Yes	/	Yes
279	609	Yuming Chen	2013	The Effect of Percutaneous Targeted Radiofrequency Thermocoagulation Combined with Transforaminal Ozone Injection in the Treatment of Lumbar Disc Herniation	Chinese Journal of Gerontology	Yes	/	Yes
280	610	Yuming Chen	2013	The Effect of Percutaneous Targeted Radiofrequency Thermocoagulation Combined with Transforaminal Ozone Injection in the Treatment of Lumbar Disc Herniation	/	No	Literature not relevant to the topic	No
281	614	Cong Zou	2013	X-ray-guided bipolar radiofrequency thermocoagulation for the treatment of 32 cases of discogenic low back pain	Journal of South-Central Medical Sciences	No	Does not meet the inclusion and exclusion criteria.	No
282	615	Pengcheng Lu	2013	The Short-Term Therapeutic Effects of Radiofrequency Thermocoagulation Target Ablation Combined with Ozone Injection in the Treatment of Different Types of Lumbar Disc Herniation	Chinese Journal of Rehabilitation Medicine	No	Does not meet the inclusion and exclusion criteria.	No
283	616	Jianmin Zhao	2013	Clinical Study on the Treatment of Lumbar Intervertebral Disc Herniation in Layer Ⅲ of Zone C of Region 2 with Intradiscal Collagenase Dissolution via the Medial Edge of the Small Joint Approach Combined with Radiofrequency Thermocoagulation	Chinese Journal of Pain Medicine	No	The data cannot be extracted.	No
284	617	Xiong Zhang	2013	Clinical Observation on the Treatment of Lumbar Disc Herniation with Radiofrequency Thermocoagulation and Ozone Ablation as the Main Methods	Journal of Neck and Low Back Pain	No	The data cannot be extracted.	No
285	618	Chengjun Xu	2013	A Comparative Study on the Treatment of Lumbar Disc Herniation with Radiofrequency Combined with Intradiscal Collagenase	Journal of Neck and Low Back Pain	No	The data cannot be extracted.	No
286	619	Jiuguo Pei	2013	Clinical Observation on the Treatment of Lumbar Disc Herniation by Percutaneous Radiofrequency Thermocoagulation	The Third National Academic Symposium on the Treatment of Knee Joint Diseases with Needle Knife	No	Literature not relevant to the topic	No
287	621	Youyun Jiang	2013	The Application of Clinical Nursing Pathway in Radiofrequency Thermocoagulation Ablation for Lumbar Intervertebral Disc Herniation	medical information	No	Literature not relevant to the topic	No
288	623	Xiaong Liao	2013	A Randomized Controlled Study on Standard Radiofrequency Surgery of Posterior Branch of Spinal Nerve for Degenerative Lumbar Facet Joint-Related Low Back Pain	Chinese Journal of Pain Medicine	No	Literature not relevant to the topic	No
289	624	Wenxuan Luo	2013	Observation on the Therapeutic Effect of Collagenase Nucleolysis Combined with Radiofrequency Thermocoagulation in the Treatment of Lumbar Disc Herniation	Journal of Integrated Traditional Chinese and Western Medicine	No	The data cannot be extracted.	No
290	625	Bingwu Gan	2013	Observation on the Clinical Efficacy of Radiofrequency Targeted Thermal Coagulation Combined with Ozone Intradiscal Injection in the Treatment of Lumbar Disc Herniation	minimally invasive medicine	No	Literature not relevant to the topic	No
291	627	Libin Wang	2013	Comparison of the Therapeutic Effects of Radiofrequency Targeted Thermal Coagulation and Ozone Nucleus Pulposus Decompression in the Treatment of Lumbar Disc Herniation	pain clinic journal	No	Does not meet the inclusion and exclusion criteria.	No
292	629	Bin Wang	2013	Observation on the Therapeutic Effect of Radiofrequency Thermocoagulation at the Motor Endplate Zone in 13 Stroke Patients with Spasticity of the Ankle Plantar Flexor Muscles	Chinese Journal of Clinical Physicians (Electronic Edition)	No	Literature not relevant to the topic	No
293	630	Shuangquan Wang	2013	Clinical Observation and Research on 116 Cases of Lumbar Disc Herniation Treated with Radiofrequency Targeted Thermal Coagulation Combined with Ozone Ablation	Abstracts of Health from Home and Abroad	No	The full text cannot be obtained.	No
294	633	Jiemin Mei	2013	Analysis of the Therapeutic Effect of Percutaneous Targeted Radiofrequency Thermocoagulation Combined with Ozone Disintegration in the Treatment of Lumbar Disc Herniation	Henan Medical Research	No	Does not meet the inclusion and exclusion criteria.	Yes	/
295	635	Beiren Yang	2013	Observation on the Therapeutic Effect of Combined Radiofrequency Thermocoagulation and Ozone Nucleolysis in the Treatment of Lumbar Disc Herniation	Journal of Integrated Traditional Chinese and Western Medicine	No	The data cannot be extracted.	No
296	637	Jun Yang	2013	Combined analgesia and sedation with multimodal drugs in the treatment of lumbar disc herniation undergoing radiofrequency thermocoagulation combined with ozone ablation	/	No	Literature not relevant to the topic	No
297	639	Jing Li	2013	Technical Comparison of Ozone Combined with Radiofrequency Targeted Thermal Coagulation and Percutaneous Lumbar Discectomy in the Treatment of Lumbar Disc Herniation	/	No	Literature not relevant to the topic	No
298	642	Chengwei Li	2013	Observation on the Therapeutic Effect of CT-Guided Radiofrequency Thermocoagulation Target Ablation in the Treatment of Lumbar Disc Herniation	Guangxi Medical Journal	No	Does not meet the inclusion and exclusion criteria.	No
299	645	Tao Peng	2013	Clinical Study on the Treatment of Lumbar Disc Herniation with Ozone Disintegration Combined with Radiofrequency Thermocoagulation	Traditional Chinese bone setting	Yes	/	Yes
300	652	Hanbing Zhang	2013	Clinical Observation on the Treatment of Lumbar Disc Herniation with Radiofrequency Thermocoagulation Combined with Two-time Multi-point Injection of Collagenase Inside and Outside the Intervertebral Disc	General Practice: Clinical and Educational Aspects	No	Literature not relevant to the topic	No
301	653	Li Zhang	2013	Observation on the Therapeutic Effect of Radiofrequency Thermocoagulation Combined with Ozone Injection in the Treatment of Lumbar Disc Herniation	People's Military Doctor	No	The data cannot be extracted.	No
302	654	Zhangyu Liao	2013	Clinical Study on the Treatment of Lumbar Disc Herniation with Radiofrequency Thermocoagulation Combined with Ozone Injection	Harbin Medicine	No	The full text cannot be obtained.	No
303	658	Xiaobin You	2013	CT-Guided Radiofrequency Thermocoagulation Combined with Lumbar Epidural Cavity Infusion for the Treatment of Lumbar Disc Herniation	Journal of Integrated Traditional Chinese and Western Medicine	No	The data cannot be extracted.	No
304	659	Naichao Song	2013	Clinical Observation of 35 Cases of Lumbar Disc Herniation Treated by Radiofrequency Ablation Thermocoagulation Combined with Ozone Intervention	World Latest Medical Information Abstracts (Electronic Edition)	No	Does not meet the inclusion and exclusion criteria.	No
305	660	Fanying Meng	2013	Analysis of Satisfaction with Nursing Interventions in Radiofrequency Thermocoagulation Ablation for Lumbar Disc Herniation	China Health Care and Nutrition (Lower Monthly)	No	Literature not relevant to the topic	No
306	661	Qingheng Meng	2013	Clinical Observation on the Treatment of Intervertebral Disc Disorders with Radiofrequency Thermocoagulation Targeted Ablation	Tianjin Medicine	No	Does not meet the inclusion and exclusion criteria.	No
307	665	Xianke Zhou	2013	Comparison of Ozone Nucleus Pulposus Decompression and Ozone Combined with Radiofrequency in the Treatment of Cervical Intervertebral Disc Herniation	Journal of Clinical Rational Drug Use	No	Literature not relevant to the topic	No
308	668	Xiangshuai Hua	2013	Clinical Observation on the Treatment of Inclusion Type Lumbar Disc Herniation with Radiofrequency Thermocoagulation Combined with Laser Decompression	Inner Mongolia Journal of Traditional Chinese Medicine	No	The data cannot be extracted.	No
309	669	Meiyi Liu	2013	Observation on the Therapeutic Effect of Minimally Invasive Radiofrequency Thermocoagulation on Lumbar Disc Herniation	China Health Care and Nutrition (Mid-month Edition)	No	The full text cannot be obtained.	No
310	670	Lin Liu	2013	Clinical Efficacy of Bipolar Radiofrequency Thermocoagulation Combined with Medical Ozone Injection in the Treatment of Lumbar Spinal Stenosis Caused by Lumbar Intervertebral Disc Protrusion	pain clinic journal	No	Literature not relevant to the topic	No
311	672	Xiangshuai Hua	2013	Clinical Observation on the Treatment of Inclusion Type Lumbar Disc Herniation with Radiofrequency Thermocoagulation Combined with Laser Decompression	Inner Mongolia Journal of Traditional Chinese Medicine	No	The data cannot be extracted.	No
312	673	Zhisheng Liu	2013	Observation on the Therapeutic Effect of Ozone Injection Combined with Radiofrequency Thermocoagulation in the Treatment of Lumbar Disc Herniation	Chinese Medical Guide	No	The data cannot be extracted.	No
313	675	Juncheng Liu	2013	Clinical Observation on the Treatment of Lumbar Disc Herniation with Radiofrequency Thermocoagulation Combined with Ozone Ablation and Acupuncture	Frontiers of Medicine	No	The data cannot be extracted.	No
314	677	Changjiang Yu	2013	Radiofrequency thermocoagulation of lumbar sympathetic ganglia combined with needle knife in the treatment of lumbar spinal stenosis	Rehabilitation in China	No	Literature not relevant to the topic	No
315	679	Fuchao He	2013	Clinical Observation on the Treatment of Lumbar Intervertebral Disc Herniation with Radiofrequency Thermocoagulation and Integrated Traditional Chinese Medicine Therapy	China Health Care and Nutrition (Lower Monthly)	No	The full text cannot be obtained.	No
316	680	/	2013	Index of Chinese Journal of Pain Medicine, Volume 19, 2013	Chinese Journal of Pain Medicine	No	Duplicate removal	No
317	681	Tao Wei	2013	Clinical Observation on the Combined Application of Radiofrequency Targeted Thermal Coagulation and Ozone in the Treatment of Acute Lumbar Disc Herniation	Journal of Aerospace Medicine	No	Duplicate removal	No
318	682	Tao Wei	2013	Clinical Observation on the Combined Application of Radiofrequency Targeted Thermal Coagulation and Ozone in the Treatment of Acute Lumbar Disc Herniation	Journal of Aerospace Medicine	No	Duplicate removal	No
319	685	Fengyun Chen	2013	Clinical Observation of 66 Cases of Lumbar Disc Herniation Treated by Radiofrequency Thermocoagulation Target Therapy	Chinese community physicians (medical profession)	No	Duplicate removal	No
320	687	Chengjun Xu	2013	A Comparative Study on the Treatment of Lumbar Disc Herniation with Radiofrequency Combined with Intradiscal Collagenase	Journal of Neck and Low Back Pain	No	Duplicate removal	No
321	691	Beiren Yang	2013	Observation on the Therapeutic Effect of Combined Radiofrequency Thermocoagulation and Ozone Nucleolysis in the Treatment of Lumbar Disc Herniation	Journal of Integrated Traditional Chinese and Western Medicine	No	Duplicate removal	No
322	692	Chengwei Li	2013	Observation on the Therapeutic Effect of CT-Guided Radiofrequency Thermocoagulation Target Ablation in the Treatment of Lumbar Disc Herniation	Guangxi Medical Journal	No	Duplicate removal	No
323	700	Xiang Liao	2013	A Randomized Controlled Study on Standard Radiofrequency Surgery of Posterior Branch of Spinal Nerve for Degenerative Lumbar Facet Joint-Related Low Back Pain	Chinese Journal of Pain Medicine	No	Duplicate removal	No
324	701	Xiang Liao	2013	A Randomized Controlled Study on Standard Radiofrequency Surgery of Posterior Branch of Spinal Nerve for Degenerative Lumbar Facet Joint-Related Low Back Pain	Chinese Journal of Pain Medicine	No	Duplicate removal	No
325	703	Qingheng Meng	2013	Clinical Observation on the Treatment of Intervertebral Disc Disorders with Radiofrequency Thermocoagulation Targeted Ablation	Tianjin Medicine	No	Duplicate removal	No
326	705	Yujie Sun	2013	Clinical Observation on the Treatment of Lumbar Intervertebral Disc Herniation with Triple Therapy	Chinese Medical Guide	No	Duplicate removal	No
327	710	Jinchun Shan	2013	Clinical Observation of 51 Cases of Lumbar Disc Herniation Treated with Bushen Zhuanggu Formula Combined with Radiofrequency Thermocoagulation Targeted Therapy	Hebei Journal of Traditional Chinese Medicine	No	Duplicate removal	No
328	711	Xiangshuai Hua	2013	Clinical Observation on the Treatment of Inclusion Type Lumbar Disc Herniation with Radiofrequency Thermocoagulation Combined with Laser Decompression	Inner Mongolia Journal of Traditional Chinese Medicine	No	Duplicate removal	No
329	717	Di Gao	2012	CT-Guided Radiofrequency Thermocoagulation Combined with Ozone Ablation for the Treatment of Lumbar Disc Herniation	Journal of Difficult Diseases	Yes	/	Yes
330	721	Bin Chen	2012	Clinical Observation on the Treatment of Lumbar Disc Herniation with Radiofrequency Thermocoagulation Combined with Ozone Ablation	Abstracts of Health from Home and Abroad	No	The full text cannot be obtained.	No
331	722	Zhenxiong Chen	2012	Report of 144 Cases of Lumbar Disc Herniation Treated with Radiofrequency Thermocoagulation Combined with Ozone Injection	Journal of Neck and Low Back Pain	No	The data cannot be extracted.	No
332	724	Xinjun Shao	2012	Clinical Research on the Treatment of Cervical Intervertebral Disc Herniation with Radiofrequency Targeted Thermal Coagulation Combined with Oral and External Application of Traditional Chinese Medicine	International Journal of Traditional Chinese Medicine and Materia Medica	No	Literature not relevant to the topic	No
333	725	Li Xie	2012	Observation on the Therapeutic Effect of 50 Cases of Lumbar Disc Herniation Treated with Radiofrequency Combined with Ozone Targeted Thermal Ablation	Chinese Medical Guide	No	Does not meet the inclusion and exclusion criteria.	No
334	726	Jinyu Xu	2012	Clinical Summary of Radiofrequency Targeted Thermal Coagulation for Lumbar Disc Herniation	Massage and Rehabilitation Medicine (Mid-month Edition)	No	The full text cannot be obtained.	No
335	730	Youshou Suo	2012	Observation on Minimally Invasive Treatment of 106 Cases of Lumbar Disc Herniation with Self-designed Radiofrequency Thermal Coagulation Ablation Method	Chinese community physicians (medical profession)	No	The full text cannot be obtained.	No
336	734	Hairu Qi	2012	Observation on the Therapeutic Effect of Radiofrequency Thermocoagulation in the Treatment of Low Back Pain after Lumbar Spine Surgery	Traditional Chinese bone setting	No	Does not meet the inclusion and exclusion criteria.	No
337	736	Xisu Mei	2012	Observation on the Clinical Efficacy of Two Different Temperature Cycles of Radiofrequency Targeted Thermal Coagulation in the Treatment of 100 Cases of Lumbar Disc Herniation	Proceedings of the Third National Academic Conference on New Therapies for Bone Injury and Pain in 2012	No	Literature not relevant to the topic	No
338	740	Hui Li	2012	Clinical Observation on Radiofrequency Thermocoagulation via the Inner Margin of the Small Joint for Lumbar Disc Herniation	/	No	Literature not relevant to the topic	Yes	/
339	745	Guang Li	2012	Clinical Study on Minimally Invasive Treatment of Lumbar Disc Herniation Combined with Facet Joint Arthritis under CT Guidance with Ozone and Radiofrequency	Chinese Practical Medicine	No	The data cannot be extracted.	No
340	746	Jie Zhu	2012	Discussion on 50 Cases of Lumbar Intervertebral Disc Herniation Treated with Radiofrequency Thermocoagulation and Paravertebral Ozone Disintegration	Inner Mongolia Journal of Traditional Chinese Medicine	No	The data cannot be extracted.	No
341	748	Yongheng Zeng	2012	Clinical Efficacy of Ozone Disintegration Combined with Targeted Radiofrequency Thermocoagulation in the Treatment of Lumbar Disc Herniation	Seeking Medical Advice and Treatment (Academic Edition)	No	The full text cannot be obtained.	No
342	755	Zhongwei Zhang	2012	Radiofrequency thermocoagulation combined with needle-knife and traditional Chinese medicine in the treatment of lumbar intervertebral disc protrusion	clinical research of tcm	No	The data cannot be extracted.	No
343	756	Zhijun Zhang	2012	Observation on the Therapeutic Effect of Medical Ozone Combined with Radiofrequency Thermocoagulation in Minimally Invasive Treatment of Lumbar Disc Herniation	Chinese clinical research	No	The full text cannot be obtained.	No
344	759	Zhiqiang Cui	2012	Ozone Combined with Radiofrequency Targeted Thermal Coagulation for the Treatment of Lumbar Disc Herniation	Agricultural Reclamation Medicine	No	The data cannot be extracted.	No
345	763	Ling Zhou	2012	CT-Guided Ozone Combined with Percutaneous Radiofrequency Thermocoagulation Injection for the Treatment of Cervical Intervertebral Disc Herniation	Chinese Journal of Pain Medicine	No	Literature not relevant to the topic	No
346	764	Jianjun Wu	2012	Analysis of the Therapeutic Effect of Ozone Combined with Radiofrequency Minimally Invasive Interventional Surgery in the Treatment of Cervical and Lumbar Intervertebral Disc Herniation	Clinical Medical Engineering	No	Does not meet the inclusion and exclusion criteria.	No
347	767	Yan Cao	2012	Clinical Observation of 127 Cases of Lumbar Disc Herniation Treated with CT-Guided Radiofrequency Thermocoagulation Target Ablation Combined with Intradiscal Ozone Injection	Shandong Medicine	No	Does not meet the inclusion and exclusion criteria.	No
348	770	Mingwei He	2012	CT-Guided Targeted Radiofrequency Combined with Ozone Injection for the Treatment of Cervical Intervertebral Disc Herniation	Chinese clinical doctors	No	Literature not relevant to the topic	No
349	771	Mingwei He	2012	Clinical Study on Transcutaneous Targeted Radiofrequency Combined with Double-Needle Puncture Penetrating Ozone Injection in the Treatment of Lumbar Disc Herniation	Chinese Journal of Rehabilitation Medicine	No	The data cannot be extracted.	No
350	772	Shiliang Wu	2012	Observation on the Therapeutic Effect of Combined Treatment of Intradiscal Injection and Epidural Injection of Collagenase with Radiofrequency Thermocoagulation for Lumbar Disc Herniation	Contemporary medicine	No	The data cannot be extracted.	No
351	776	Di Gao	2012	CT-Guided Radiofrequency Thermocoagulation Combined with Ozone Ablation for the Treatment of Lumbar Disc Herniation	Journal of Difficult Diseases	No	Duplicate removal	No
352	778	Li xie	2012	Observation on the Therapeutic Effect of 50 Cases of Lumbar Disc Herniation Treated with Radiofrequency Combined with Ozone Targeted Thermal Ablation	Chinese Medical Engineering	No	Duplicate removal	No
353	779	Jiuguo Pei	2012	Clinical Observation on the Treatment of Lumbar Disc Herniation by Percutaneous Radiofrequency Thermocoagulation	Proceedings of the Second National Academic Symposium on the Treatment of Knee Joint Diseases with Needle Knife	No	Duplicate removal	No
354	781	Duncheng Mei	2012	Radiofrequency thermocoagulation for the treatment of 40 cases of lumbar pain caused by injury to the posterior branches of the lumbar spinal nerves	Chinese Journal of Orthopedics and Traumatology (Traditional Chinese Medicine)	No	Duplicate removal	No
355	782	Xueliang Liang	2012	Far-infrared thermal imaging can be used as an objective evaluation index for the clinical efficacy of radiofrequency thermocoagulation target ablation combined with ozone in the treatment of lumbar intervertebral disc protrusion	Chinese Journal of Tissue Engineering Research	No	Duplicate removal	No
356	783	Hui Li	2012	Clinical Observation on Radiofrequency Thermocoagulation via the Inner Margin of the Small Joint for Lumbar Disc Herniation	/	No	Duplicate removal	No
357	784	Bohua Li	2012	Clinical Observation on the Treatment of Lumbar Disc Herniation with CT-Guided Radiofrequency Thermocoagulation Combined with Ozone Ablation	Chinese Journal of Pain Medicine	No	Duplicate removal	No
358	786	Guang Li	2012	Clinical Study on Minimally Invasive Treatment of Lumbar Disc Herniation Combined with Facet Joint Arthritis under CT Guidance with Ozone and Radiofrequency	Chinese Practical Medicine	No	Duplicate removal	No
359	791	Bingzhou Li	2012	Clinical Observation on the Combined Treatment of Lumbar Disc Herniation with Radiofrequency Thermocoagulation and Ozone Nucleolysis	Chinese Journal of Modern Surgery	No	Duplicate removal	No
360	795	Yunlin Liu	2012	Observation on the Therapeutic Effect of Radiofrequency Thermocoagulation Targeting Combined with Small Needle Knife in the Treatment of Lumbar Disc Herniation	Journal of Integrated Traditional Chinese and Western Medicine	No	Duplicate removal	No
361	796	Mingwei He	2012	CT-Guided Targeted Radiofrequency Combined with Ozone Injection for the Treatment of Cervical Intervertebral Disc Herniation	Chinese clinical doctors	No	Duplicate removal	No
362	797	Mingwei He	2012	Clinical Study on Transcutaneous Targeted Radiofrequency Combined with Double-Needle Puncture Penetrating Ozone Injection in the Treatment of Lumbar Disc Herniation	Chinese Journal of Rehabilitation Medicine	No	Duplicate removal	No
363	800	Jianggang Ding	2012	Clinical Observation on the Combined Treatment of Radiofrequency Thermocoagulation and Ozone Nucleolysis for Lumbar Disc Herniation	Chinese Medical Science	No	Duplicate removal	No
364	801	Jianggang Ding	2012	Clinical Observation on the Combined Treatment of Radiofrequency Thermocoagulation and Ozone Nucleolysis for Lumbar Disc Herniation	Chinese Medical Science	No	Duplicate removal	No
365	802	/	2012	Subject Index of Chinese Journal of Pain Medicine, 2012, Vol. 18	Chinese Journal of Pain Medicine	No	Duplicate removal	No
366	804	Zhenfu Huang	2011	Radiofrequency Targeted Thermal Coagulation Combined with Ozone Injection for the Treatment of Cervical Intervertebral Disc Herniation	pain clinic journal	No	Literature not relevant to the topic	No
367	806	Lili Han	2011	Observation on the Treatment of Lumbar Disc Herniation with DSA-Guided Radiofrequency Thermocoagulation Combined with Epidural Nerve Block	Chinese Journal of Pain Medicine	No	The data cannot be extracted.	No
368	811	Long Zheng	2011	Observation on the Therapeutic Effects of 252 Cases of Lumbar Disc Herniation Treated with Radiofrequency Thermocoagulation Combined with Intradiscal Ozone Injection	China Medical Guide	No	The full text cannot be obtained.	No
369	813	Xuehong Xing	2011	Clinical Study on the Combined Application of Radiofrequency Thermocoagulation Ablation and Ozone in the Treatment of Lumbar Disc Herniation	Sichuan Medicine	No	Does not meet the inclusion and exclusion criteria.	No
370	814	Zhongxun Xuan	2011	Clinical Research on the Treatment of Lumbar Disc Herniation with Radiofrequency Targeted Thermal Coagulation Combined with Ozone Injection	Journal of Traditional Chinese Medicine	No	The full text cannot be obtained.	No
371	815	Liang Cai	2011	Clinical Observation on Minimally Invasive Interventional Therapy for Lumbar Disc Herniation	minimally invasive medicine	No	The data cannot be extracted.	No
372	816	Wenhua Xiao	2011	Evaluation of the Therapeutic Effect of Radiofrequency Thermocoagulation Targeting Combined with Epidural Catheterization in the Treatment of Lumbar Disc Herniation	Proceedings of the 2011 Beijing International Pain Forum and the Fifth National Clinical Pain Academic Conference	No	Literature not relevant to the topic	Yes	/
373	817	Xiaowen Wang	2011	Clinical Observation on the Nucleus Pulposus Retraction Effect of CT-Guided Radiofrequency Thermocoagulation Target Technology in Lumbar Disc Herniation	Proceedings of the 2011 Annual Meeting of the Minimally Invasive Surgery Group of the Orthopedics Branch of the Chinese Medical Association	No	Literature not relevant to the topic	No
374	818	Xiaowen Wang	2011	Clinical Observation on the Effect of Radiofrequency Thermocoagulation Target Technology on Nucleus Pulposus Retraction in Lumbar Disc Herniation	Journal of Baotou Medical College	No	The data cannot be extracted.	No
375	819	Xifeng Wang	2011	Analysis of the Therapeutic Effect of Radiofrequency Thermocoagulation Target Ablation under C-arm in the Treatment of Lumbar Disc Herniation	Ethnic and Folk Medicine of China	No	Does not meet the inclusion and exclusion criteria.	No
376	826	Jie Li	2011	Clinical Experience of Targeted Radiofrequency Ablation Combined with Ozone Intradiscal Injection in the Treatment of Lumbar Disc Herniation	Massage and Rehabilitation Medicine (Mid-month Edition)	No	The full text cannot be obtained.	No
377	827	Zhenghua Zeng	2011	Observation on the Clinical Effect of Percutaneous Multi-target Radiofrequency Treatment for Lumbar Disc Herniation	Zhejiang Medicine	No	Literature not relevant to the topic	No
378	829	Shiduan Peng	2011	Radiofrequency thermocoagulation for the treatment of 106 cases of intervertebral discogenic low back pain through the skin	Contemporary Chinese Medicine and Pharmacy	No	Does not meet the inclusion and exclusion criteria.	No
379	830	Ling Zhang	2011	Observation on the Clinical Effect of Radiofrequency Thermocoagulation Combined with Ozone and Diprospan in the Treatment of Lumbar Disc Herniation	Proceedings of the 2011 Beijing International Pain Forum and the Fifth National Clinical Pain Academic Conference	No	Literature not relevant to the topic	No
380	831	Xiaohua Zhang	2011	Clinical Observation of 116 Cases of Lumbar Disc Herniation Treated by Radiofrequency Thermocoagulation Target Therapy	pain clinic journal	No	The data cannot be extracted.	No
381	835	Guangcui Zhang	2011	Observation on the Short-Term Therapeutic Effect of CT-Guided Radiofrequency Thermocoagulation of Posterior Branches of Lumbar Spinal Nerves in the Treatment of Nonspecific Low Back Pain	Journal of Integrated Traditional Chinese and Western Medicine	No	The full text cannot be obtained.	No
382	837	Huixia Zhang	2011	Observation on the Therapeutic Effects of 125 Cases of Cervical Intervertebral Disc Herniation Treated with Radiofrequency Targeted Thermocoagulation Combined with Ozone Ablation	Traditional Medicine of the Asia-Pacific Region	No	Literature not relevant to the topic	No
383	839	Zhiping Sun	2011	Observation on the Therapeutic Effect of CT-Guided Radiofrequency Thermocoagulation in the Treatment of Cervical Intervertebral Disc Herniation	Journal of Integrated Traditional Chinese and Western Medicine	No	Literature not relevant to the topic	No
384	840	Xi Wu	2011	Clinical Observation on the Treatment of Lumbar Disc Herniation with Radiofrequency Targeted Thermal Coagulation Combined with Ozone Intradiscal Decompression	Journal of Liaoning University of Traditional Chinese Medicine	No	The data cannot be extracted.	No
385	843	Dongdong Xiang	2011	Clinical Observation on the Treatment of Trigeminal Neuralgia with the Combined Use of Radiofrequency Thermocoagulation and Vaccinia Vaccine Inoculation of Inflamed Rabbit Skin Extract	Chinese Journal of Pain Medicine	No	Literature not relevant to the topic	No
386	844	Hongxu Lu	2011	Analysis of the Therapeutic Effects of Bipolar Radiofrequency Thermocoagulation and Small Incision Intervertebral Window Discectomy in the Treatment of Lumbar Disc Herniation	Journal of Spinal Surgery	No	The data cannot be extracted.	No
387	845	Aifeng Li	2011	Clinical Observation on the Treatment of Lumbar Disc Herniation with C-arm Guided Radiofrequency Thermocoagulation Combined with Targeted Injection of Analgesic Solution into the Anterior Epidural Space	pain clinic journal	No	The data cannot be extracted.	No
388	849	Zelin Shangguang	2011	Radiofrequency thermocoagulation combined with ozone disintegration for the treatment of lumbar intervertebral disc protrusion	Frontiers of Medicine	No	The data cannot be extracted.	No
389	850	S. Gautam	2011	Comparative evaluation of oxygen-ozone therapy and combined use of oxygen-ozone therapy with percutaneous intradiscal radiofrequency thermocoagulation for the treatment of lumbar disc herniation	Pain Pract	Yes	/	Yes
390	852	Wenbin Qi	2011	Clinical Observation of 116 Cases of Intractable Low Back Pain Treated by Radiofrequency Thermocoagulation of Posterior Branches of Spinal Nerves	Chinese community physicians (medical profession)	No	Duplicate removal	No
391	854	Qingqing Guo	2011	Observation on the Therapeutic Effect of CT-Guided Ozone Discography Combined with Radiofrequency Targeted Thermocoagulation in the Treatment of Discogenic Low Back Pain	Proceedings of the First National Academic Conference on Minimally Invasive Orthopedics with Integrated Traditional Chinese and Western Medicine and the Founding Conference of the Professional Committee	No	Duplicate removal	No
392	855	Xuehong Xing	2011	Clinical Study on the Combined Application of Radiofrequency Thermocoagulation Ablation and Ozone in the Treatment of Lumbar Disc Herniation	Sichuan Medicine	No	Duplicate removal	No
393	857	Xiaowen Wang	2011	Clinical Observation on the Effect of Radiofrequency Thermocoagulation Target Technology on Nucleus Pulposus Retraction in Lumbar Disc Herniation	Journal of Baotou Medical College	No	Duplicate removal	No
394	862	Youde Peng	2011	Clinical Analysis of CT Diagnosis and Treatment of Lumbar Intervertebral Disc Herniation	Medical care at home and abroad	No	Duplicate removal	No
395	868	Guangming Zhang	2011	The Efficacy of Radiofrequency Ablation of the Posterior Medial Branch of the Spinal Nerve in the Treatment of Chronic Low Back Pain Caused by Lumbar Facet Joint Lesions	Chinese Clinical Medicine	No	Duplicate removal	No
396	869	Xi Wu	2011	Clinical Observation on the Treatment of Lumbar Disc Herniation with Radiofrequency Targeted Thermal Coagulation Combined with Ozone Intradiscal Decompression	Journal of Liaoning University of Traditional Chinese Medicine	No	Duplicate removal	No
397	870	Xi Wu	2011	Clinical Observation on the Treatment of Lumbar Disc Herniation with Radiofrequency Targeted Thermal Coagulation Combined with Ozone Intradiscal Decompression	Journal of Liaoning University of Traditional Chinese Medicine	No	Duplicate removal	No
398	871	Chungen wu	2011	Clinical Observation on the Treatment of Lumbar Disc Herniation with Targeted Radiofrequency Combined with Collagenase Chemical Dissolution	Jiangxi Medicine	No	Duplicate removal	No
399	872	Chungen wu	2011	Clinical Observation on the Treatment of Lumbar Disc Herniation with Targeted Radiofrequency Combined with Collagenase Chemical Dissolution	Jiangxi Medicine	No	Duplicate removal	No
400	873	Xiaochuan Wu	2011	Clinical Observation on the Treatment of Severe Cervical Intervertebral Disc Herniation with Radiofrequency Thermocoagulation Targeted Ablation	Modern Drug Application in China	No	Duplicate removal	No
401	874	Xiaochuan Wu	2011	Clinical Observation on the Treatment of Severe Cervical Intervertebral Disc Herniation with Radiofrequency Thermocoagulation Targeted Ablation	Modern Drug Application in China	No	Duplicate removal	No
402	879	Fuqiang Chen	2010	Clinical Study on the Treatment of Lumbar Disc Herniation with Radiofrequency Ablation of Prominent Points Combined with Ozone Injection Inside and Outside the Disc	Chinese Journal of Pain Medicine	No	Does not meet the inclusion and exclusion criteria.	No
403	880	Qiong Deng	2010	Nursing Research on 42 Cases of Radiofrequency Thermocoagulation Ablation for Lumbar Intervertebral Disc Herniation	Laboratory Medicine and Clinic	No	Literature not relevant to the topic	No
404	881	Qiong Deng	2010	Nursing Research on Radiofrequency Thermocoagulation Ablation for Cervical Intervertebral Disc Herniation	Medical Information (Lower Monthly Edition)	No	Literature not relevant to the topic	No
405	889	Fuwen Pan	2010	Radiofrequency thermocoagulation target ablation for the treatment of cervical and lumbar intervertebral disc protrusion	Hainan Medical Journal	No	Literature not relevant to the topic	No
406	890	Fuwen Pan	2010	Radiofrequency thermocoagulation combined with Qiangyao Huoxue Decoction in the treatment of lumbar intervertebral disc protrusion	Chongqing Medicine	Yes	/	Yes
407	894	Haifeng Du	2010	CT-guided Percutaneous Radiofrequency Thermocoagulation Target Ablation Combined with Ozone Injection for the Treatment of Cervical Intervertebral Disc Herniation	Clinical misdiagnosis and mistreatment	No	Literature not relevant to the topic	No
408	896	Xiangyu Li	2010	Observation on the Clinical Efficacy of Radiofrequency Thermocoagulation Combined with Ozone and Collagenase in the Treatment of Lumbar Disc Herniation	China Pharmaceutical Guide	No	The data cannot be extracted.	No
409	899	Qiang Zhang	2010	Clinical Study on the Comprehensive Treatment of Lumbar Disc Herniation with Radiofrequency Thermocoagulation Combined with Intradiscal Injection of Superoxide and Epidural Injection of Collagenase	Journal of Industry, Enterprise and Medicine	No	The full text cannot be obtained.	No
410	901	Weidong Gong	2010	Clinical Observation of 30 Cases of Lumbar Disc Herniation Treated by Radiofrequency	Journal of Interventional Radiology	No	The data cannot be extracted.	No
411	908	JIanping wu	2010	Clinical Observation on the Treatment of Lumbar Disc Herniation with Targeted Radiofrequency Thermocoagulation Combined with Ozone Injection	Chinese Journal of Pain Medicine	No	Literature not relevant to the topic	No
412	909	Nct	2010	Assess the Effectiveness of Pulse RadioFrequency in Patients With Chronic Lumbar Radicular Pain	/	No	Literature not relevant to the topic	No
413	910	Aihua Huang	2010	The Impact of Nursing Interventions on the Prevention of Urinary Retention after Targeted Radiofrequency Thermocoagulation of Lumbar Intervertebral Disc Annulus Fibrosus	General nursing	No	Duplicate removal	No
414	914	Liping Ji	2010	Clinical Observation of 12 Cases of Cervical Intervertebral Disc Herniation Treated by Percutaneous Bipolar Radiofrequency Thermocoagulation	Hainan Medical Journal	No	Duplicate removal	No
415	915	Jianping Wu	2010	Clinical Observation on the Treatment of Lumbar Disc Herniation with Targeted Radiofrequency Thermocoagulation Combined with Ozone Injection	Chinese Journal of Pain Medicine	No	Duplicate removal	No
416	923	Xiaolin Yang	2009	Clinical Observation of 8 Cases of Cervical Intervertebral Disc Herniation Treated with Bipolar Radiofrequency Thermocoagulation Combined with Intradiscal Ozone Nucleolysis	Journal of Nantong University: Medical Sciences	No	Literature not relevant to the topic	No
417	924	Yikun Wu	2009	Observation on the Therapeutic Effect of 56 Cases of Cervical Intervertebral Disc Herniation Treated with Radiofrequency Thermocoagulation Ablation	Journal of Community Medicine	No	Literature not relevant to the topic	No
418	927	Xibang Wang	2009	Analysis of the Therapeutic Effect of Radiofrequency Thermocoagulation Target Ablation in the Treatment of Lumbar Disc Herniation	Practical Preventive Medicine	No	Does not meet the inclusion and exclusion criteria.	No
419	931	Xiaolin Yang	2009	Clinical Observation of 8 Cases of Cervical Intervertebral Disc Herniation Treated with Bipolar Radiofrequency Thermocoagulation Combined with Intradiscal Ozone Nucleolysis	Journal of Nantong Medical College	No	Literature not relevant to the topic	No
420	932	Xiaolin Yang	2009	Observation on the Treatment of Lumbar Disc Herniation with Bipolar Radiofrequency Thermocoagulation Combined with Intradiscal Ozone Nucleolysis	Chongqing Medicine	Yes	/	No	Literature not relevant to the topic
421	934	Yuying He	2009	Clinical Observation and Nursing Care of Radiofrequency Thermocoagulation Ablation in the Treatment of Lumbar Disc Herniation	Contemporary Nurse: Lower Monthly Issue	No	Does not meet the inclusion and exclusion criteria.	No
422	935	Yufeng Zhang	2009	Comparison of Ozone Nucleus Pulposus Decompression and Combined Radiofrequency Targeted Thermal Coagulation in the Treatment of Cervical Intervertebral Disc Herniation	Chinese Medical Guide	No	Literature not relevant to the topic	No
423	936	Dongping Liao	2009	Selection of Target Approaches for Radiofrequency Thermocoagulation Target Therapy in the Treatment of Lumbar Disc Herniation	Journal of Neck and Low Back Pain	No	Literature not relevant to the topic	No
424	939	Kemei Wu	2009	Observation on the Treatment of Lumbar Disc Herniation with Radiofrequency Thermocoagulation Combined with Ozone Ablation	Chinese Journal of Rehabilitation Medicine	Yes	/	Yes
425	941	Jianping Wu	2009	Clinical Observation on the Treatment of Lumbar Disc Herniation with Ozone Injection Combined with Radiofrequency Thermocoagulation	/	No	Literature not relevant to the topic	No
426	947	Xiaolin Yang	2009	Clinical Observation of 8 Cases of Cervical Intervertebral Disc Herniation Treated with Bipolar Radiofrequency Thermocoagulation Combined with Intradiscal Ozone Nucleolysis	Journal of Nantong University (Medical Sciences)	No	Duplicate removal	No
427	948	Xiaolin Yang	2009	Observation on the Treatment of Lumbar Disc Herniation with Bipolar Radiofrequency Thermocoagulation Combined with Intradiscal Ozone Nucleolysis	Chongqing Medicine	No	Duplicate removal	No
428	953	Jianping Wu	2009	Clinical Observation on the Treatment of Lumbar Disc Herniation with Ozone Injection Combined with Radiofrequency Thermocoagulation	/	No	Duplicate removal	No
429	954	R. Chou	2009	Nonsurgical Interventional Therapies for Low Back Pain A Review of the Evidence for an American Pain Society Clinical Practice Guideline	Spine	No	Duplicate removal	No
430	955	Lixue Yang	2008	Clinical Observation on the Immediate Nucleus Pulposus Retraction Effect of CT-Guided Radiofrequency Thermocoagulation in Lumbar Disc Herniation	Chinese Orthopedics and Traumatology	No	The data cannot be extracted.	No
431	957	Feng Xu	2008	Comparison of Two Different Approaches of Percutaneous Radiofrequency Ablation for Lumbar Disc Herniation	/	No	Literature not relevant to the topic	Yes	/
432	960	Zhiping Sun	2008	CT-Guided Targeted Radiofrequency Thermocoagulation for the Treatment of 86 Cases of Lumbar Disc Herniation	Chinese Journal of Orthopedics and Traumatology (Traditional Chinese Medicine)	No	The data cannot be extracted.	No
433	961	Lixue Yang	2008	Clinical Observation on the Immediate Nucleus Pulposus Retraction Effect of CT-Guided Radiofrequency Thermocoagulation in Lumbar Disc Herniation	Chinese Orthopedics and Traumatology	No	The data cannot be extracted.	No
434	964	Jingdong Dang	2008	Clinical Observation on the Treatment of Lumbar Disc Herniation with Radiofrequency Thermocoagulation Targeted Ablation Combined with Ozone Injection	pain clinic journal	No	The full text cannot be obtained.	No
435	966	Zhiping Sun	2008	CT-Guided Targeted Radiofrequency Thermocoagulation for the Treatment of 86 Cases of Lumbar Disc Herniation	Chinese Journal of Orthopedics and Traumatology (Traditional Chinese Medicine)	No	The data cannot be extracted.	No
436	969	Jingdong Dang	2008	Clinical Observation on the Treatment of Lumbar Disc Herniation with Radiofrequency Thermocoagulation Targeted Ablation Combined with Ozone Injection	pain clinic journal	No	Does not meet the inclusion and exclusion criteria.	No
437	972	Lixue Yang	2008	Clinical Observation on the Immediate Nucleus Pulposus Retraction Effect of CT-Guided Radiofrequency Thermocoagulation in Lumbar Disc Herniation	Chinese Orthopedics and Traumatology	No	Duplicate removal	No
438	977	Kemei Wu	2008	Radiofrequency thermocoagulation combined with ozone ablation for the treatment of cervical intervertebral disc protrusion	Rehabilitation in China	No	Duplicate removal	No
439	984	Lixue Yang	2006	Clinical Observation on the Treatment of Intervertebral Disc Herniation with Radiofrequency Thermocoagulation Targeted Puncture Technique	Chinese Journal of Orthopedics and Traumatology (Traditional Chinese Medicine)	No	Does not meet the inclusion and exclusion criteria.	No
440	986	Xiugao Yao	2006	Discussion on the Treatment of Lumbar Disc Herniation with Radiofrequency Thermocoagulation Targeted Ablation	pain clinic journal	No	Does not meet the inclusion and exclusion criteria.	No
441	988	Xiugao Yao	2006	Discussion on the Treatment of Lumbar Disc Herniation with Radiofrequency Thermocoagulation Targeted Ablation	pain clinic journal	No	Duplicate removal	No
442	990	Qunhui Liu	2006	Clinical Observation on Radiofrequency Thermocoagulation in the Treatment of Discogenic Low Back Pain	Journal of Hubei Minzu University (Medical Edition)	No	Duplicate removal	No
443	991	Jin Jiang	2005	Clinical Observation of 40 Cases of Discogenic Low Back Pain Treated with Radiofrequency Thermocoagulation (IDET)	Chinese Journal of Pain Medicine	No	Does not meet the inclusion and exclusion criteria.	No
444	992	Jin Jiang	2005	Clinical Observation of 40 Cases of Discogenic Low Back Pain Treated with Radiofrequency Thermocoagulation (IDET)	Chinese Journal of Pain Medicine	No	Does not meet the inclusion and exclusion criteria.	No
445	995	Hongqian Zhu	2005	Observation on the Therapeutic Effect of Radiofrequency Thermocoagulation in the Treatment of Chronic Lumbar Facet Joint Disorder Syndrome	Chinese Journal of Pain Medicine	No	Literature not relevant to the topic	No
446	998	Jin Jiang	2003	Comparison of Radiofrequency Thermocoagulation Combined with Small Needle Knife Release and Single Method in the Treatment of Lumbosacral Pain	Chinese Clinical Rehabilitation	No	Literature not relevant to the topic	No
447	999	Zuowei Shi	2003	Clinical Observation on the Impact of Internal and External Lesions of the Lumbar Spinal Canal on Lower Limb Symptoms	Chinese International Medical Journal	No	Literature not relevant to the topic	No
448	1003			Appendix: List of Novelty Search Courses of Yunnan Medical Information Institute from 1987 to 199	Medical Information Research Institute of Yunnan Province (1979-1999)	No	Literature not relevant to the topic	No
449	1004			Attachment 5: List of Core Journal Papers of Qianfoshan Hospital of Shandong Province (2000-2009)	The Annals of Qianfoshan Hospital of Shandong Province (2000-2009)	No	Literature not relevant to the topic	No
450	1005			Chapter 6 Research and Development	The History of General Hospital of Tianjin Medical University 1946-2006	No	Literature not relevant to the topic	No
451	1006			Section 5: The Federation of Industry and Commerce of Lichuan City (General Chamber of Commerce)	The Annals of Lichuan City (1986-2003)	No	Literature not relevant to the topic	No
452	1008			Section 3 Academic Works	The Annals of Health in Zhucheng City	No	Literature not relevant to the topic	No
453	1011			Section 6: Thesis	The Annals of Qingyang Central Hospital (1984-2005)	No	Literature not relevant to the topic	No
454	1012			Section Two: Integration of Traditional Chinese and Western Medicine	Health Annals of Fangshan District, Beijing Municipality	No	Literature not relevant to the topic	No
455	1015			Section 3 Academic Papers	The History of Jingzhou Central Hospital (2000-2010)	No	Literature not relevant to the topic	No
456	1016			Section 3 Academic Monographs and Papers	The Annals of the People's Hospital of Xinjiang Uygur Autonomous Region	No	Literature not relevant to the topic	No
457	1017			Section 1 Medical Quality Management	The First People's Hospital of Lüliang City, Shanxi Province: A Chronicle (1971 - 2007)	No	Literature not relevant to the topic	No
458	1021			(4) People's Commune, District, and Multi-System	Annals of Zhangjin Town	No	Literature not relevant to the topic	No
459	1022			Chapter Three: Character List	The Second Volume of the Annals of Anyang City (1988-2000)	No	Literature not relevant to the topic	No
460	1026			Section 1 Diagnostic Techniques	Shandong Provincial Health Statistics (1986-2005)	No	Literature not relevant to the topic	No
461	1027			Selection of Outstanding Papers	Volume 4 of "Zhengzhou City Annals" (1991-2000)	No	Literature not relevant to the topic	No
462	1029			Section 1: Zhucheng People's Hospital	The Annals of Health in Zhucheng City	No	Literature not relevant to the topic	No
463	1031			Section 9: Thesis	The Annals of the First People's Hospital of Jining City	No	Literature not relevant to the topic	No
464	1032			I. Research Project Initiation	The Annals of Wujin People's Hospital	No	Literature not relevant to the topic	No
465	1033			Section 11 Rehabilitation Department	The History of the First People's Hospital of Danjiangkou City (1951-2011)	No	Literature not relevant to the topic	No
466	1036			The Lingbi Section of Provincial Road 302	Transportation Annals of Lingbi County	No	Literature not relevant to the topic	No
467	1038			Section 2: Ancheng City Traditional Chinese Medicine Hospital	The Annals of Health in Zhucheng City	No	Literature not relevant to the topic	No
468	1039			II. Publishing Papers	The Annals of Wujin People's Hospital	No	Literature not relevant to the topic	No
469	1041			Section 1: The Inheritance and Development Overview of Western Medicine	The Annals of Health in Zhucheng City	No	Literature not relevant to the topic	No
470	1042			chronicle of events	The Annals of Wujin People's Hospital	No	Literature not relevant to the topic	No
471	1043			Section 2 Medical Technology and Medical Activities	The Annals of Qinhuangdao City	No	Literature not relevant to the topic	No
472	1046			II. Business Learning	The Annals of Gaotang County People's Hospital (The Annals of Gaotang County People's Hospital Affiliated to Jining Medical College) (1947 - 2010)	No	Literature not relevant to the topic	No
473	1047			Section 6: Papers Published in Journals at Provincial Level or Above	The Annals of Zhoushan People's Hospital	No	Literature not relevant to the topic	No
474	1053			Chapter Thirteen: Nursing System	The Annals of Qianfoshan Hospital of Shandong Province (2000-2009)	No	Literature not relevant to the topic	No
475	1056			Section 2 Clinical Practice	Health Annals of Xilingol League	No	Literature not relevant to the topic	No
476	1059			(14) Education and Research	The Annals of the Second People's Hospital of Wuxi City	No	Literature not relevant to the topic	No
477	1061			Section Four Academic Papers	The Annals of Taihe Hospital	No	Literature not relevant to the topic	No
478	1062			New technologies and projects introduced and developed by Quzhou People's Hospital from 1986 to 2007	The History of Quzhou Central Hospital (1948-2007)	No	Literature not relevant to the topic	No
479	1070			Section 5 Works and Papers	The History of Yichun People's Hospital, Jiangxi Province (1937-2007)	No	Literature not relevant to the topic	No
480	1071			Section 2 Publication of Papers	The Annals of Wujin People's Hospital	No	Literature not relevant to the topic	No
481	1072			Section 1 Public Hospitals and Clinics	Shandong Provincial Health Annals (1986-2005)	No	Literature not relevant to the topic	No
482	1073			Appendix	The History of the First People's Hospital of Xiaoshan City	No	Literature not relevant to the topic	No
483	1074			Section 1 Zhoushan People's Hospital	Zhoushan Municipal Health Annals	No	Literature not relevant to the topic	No
484	1076			Section Two Western Medicine	The Second Volume of the Annals of Haikou City	No	Literature not relevant to the topic	No
485	1078			II. Summary of Published Papers (1990 - 2000)	The History of Jinchuan Company Hospital	No	Literature not relevant to the topic	No
486	1081			Section 2 Ward Area	The History of the First People's Hospital of Xiaoshan City	No	Literature not relevant to the topic	No
487	1083			Section 2 Medical, Teaching and Research Work	The History of the First People's Hospital of Danjiangkou City (1951-2011)	No	Literature not relevant to the topic	No
488	1090			II. Award-winning Projects of Science and Technology Progress in Changzhi City over the Years	Science and Technology Annals of Changzhi City (1986-2005)	No	Literature not relevant to the topic	No
489	1095			Section 4 Medical, Teaching and Research Work	The Annals of Health in Zhucheng City	No	Literature not relevant to the topic	No
490	1099			chronicle of events	The Annals of Shihezi People's Hospital	No	Literature not relevant to the topic	No
491	1100			II. New Technologies and New Projects	The Annals of Danyang People's Hospital	No	Literature not relevant to the topic	No
492	1104			II. Research Achievements	The Annals of Wujin People's Hospital	No	Literature not relevant to the topic	No
493	1108			II. Surgical System	The Annals of Yijishan Hospital, Wannan Medical College 1888 - 2008	No	Literature not relevant to the topic	No
494	1109			Section 1: Status of Technological Development	The Annals of Heping Hospital Affiliated to Changzhi Medical College	No	Literature not relevant to the topic	No
495	1111			Section 2 Medical Research	The Annals of Huaiyin Health Care	No	Literature not relevant to the topic	No
496	1114			Section 1 Clinical Departments	The Annals of Heping Hospital Affiliated to Changzhi Medical College	No	Literature not relevant to the topic	No
497	1115			Section Two Western Medicine	The Second Volume of the Annals of Guilin (1991-2005)	No	Literature not relevant to the topic	No
498	1117			Section 1 Department Setup	The Annals of Fangcao Lake Hospital	No	Literature not relevant to the topic	No
499	1119			Thirteen. Town Hospitals and Health Centers	Taishan Health Annals	No	Literature not relevant to the topic	No
500	1121			Section 2 Clinical Departments	Zaozhuang Municipal Hospital	No	Literature not relevant to the topic	No
