# Supplementary material for: Efficacy and safety of radiofrequency thermocoagulation target therapy for lumbar disc herniation: a systematic review
Source: Front Surg. 2025 Dec 2;12:1722318. doi: 10.3389/fsurg.2025.1722318 (PMC12705556; doi:10.3389/fsurg.2025.1722318)
Supplement: Supplementary file 5 [file Table5.xlsx]

## Sheet: VAS score
	Serial number	study	n1	mean1	sd1	n2	mean2	sd2
One day after the operation	1	Ming Lei2013	75	1.08	1.52	75	1.7	1.8
	2	Guofu Li2020	20	5.13	1.12	20	6.01	1.34
	3	Fusheng Han2016	104	5.2	0.5	104	6	0.6
	4	Shaozhon Lin2016	30	3.19	1.41	30	5.42	1.32
	5	Zhifang Fan2015	52	5.826	1.23	52	2.526	1.47
	6	Guohui Zhou2015	30	0.86	0.14	30	1.41	0.45
	7	Tao Liu2015	68	2.73	1.21	67	3.29	1.26
	8	Zhaobao Li2014	25	2.64	1.34	25	2.76	1.53
	9	Lili Han2009	48	3.13	0.99	54	4.98	0.66
	10	Tao Fan2017	110	4.45	1.78	110	4.86	1.73
	11	Yongkai Zhao2015	168	2.4	0.3	152	2.3	0.9
	12	Bohua Li2012	45	1.59	1.81	45	2.96	1.91
One week after the operation	1	Ming Lei2013	75	1.32	1.68	75	2.21	1.9
	2	Fuwen Pan2010	30	2.44	2.1	30	3.85	2.33
	3	Lili Wu2020	21	2.65	0.96	21	3.34	0.98
	4	Hongguang Yu2020	40	3.07	0.72	40	4.53	0.81
	5	Zhaolin Yu2019	41	3.04	0.63	41	4.32	1.05
	6	Weiguo Zhang2018	45	3.7	1.3	45	4.5	1.5
	7	Fusheng Han2016	104	3.5	0.5	104	4.5	0.7
	8	Zhifang Fan2015	52	3.26	1.22	52	5.56	1.85
	9	Haibo Jiang2014	50	3.7	1.2	50	6.8	1.9
	10	Zhaobao Li2014	25	3.05	0.67	25	3.28	0.87
	11	Lili Han2009	48	1.35	0.34	54	1.98	0.81
	12	Tao Fan2017	110	2.91	1.59	110	3.6	1.72
	13	Yongkai Zhao2015	168	3.4	0.9	152	3.7	1.2
	14	Yujie Sun2013	80	3.4	0.9	80	3.9	1
	15	Bohua Li2012	45	2.11	1.73	45	2.48	1.77
One month after the operation	1	Yuming Chen2013	45	2.32	1.56	45	2.32	1.56
	2	Li Wang2011	75	1.19	0.94	75	1.31	0.9
	3	Fuwen Pan2010	30	1.88	1.12	30	2.01	1.05
	4	Guofu Li2020	20	3.33	0.71	20	4.31	0.84
	5	Lili Wu2020	21	2.17	0.98	21	2.81	0.98
	6	Hongguang Yu2020	40	2.24	0.63	40	3.51	0.66
	7	Bo Zhao2019	53	3.55	1.3	53	4.97	1.2
	8	Liqun Du2019	64	1.68	0.82	64	2.07	0.85
	9	Weiguo Zhang2018	45	3.2	1.2	45	4.4	1.4
	10	Zheng Lei2017	60	2.1	1.14	60	2.75	1.29
	11	Qiuan Mei2017	32	2.8	1.16	32	3.06	0.84
	12	Yubing Liang2017	463	2.27	0.98	463	4.31	1.18
	13	Huichao Cao2017	50	2.21	1.01	50	6.03	1.68
	14	Zunzhang Liu2017	60	2.04	0.83	60	2.52	0.88
	15	Fusheng Han2016	104	2.4	0.4	104	3.7	0.5
	16	Zhonghua Yang2016	30	2.21	1.02	30	6.03	1.69
	17	Zhifang Fan2015	52	1.02	0.55	52	4.59	0.74
	18	Tao Liu2015	68	2.11	1.15	67	2.76	1.3
	19	Haibo Jiang2014	50	2.1	1.1	50	5.3	1.6
	20	Zhaobao Li2014	25	3.22	1.14	25	4.75	0.58
	21	Yuming Chen2013	45	2.32	1.56	45	3.85	1.92
	22	Di Gao2012	40	2.7	1.3	40	3.6	1.5
	23	Lili Han2009	48	1.05	1.22	54	1.68	1.03
	24	Tao Cheng2016	60	1.2	0.05	60	3.22	0.1
	25	Yongkai Zhao2015	168	3.2	1	152	4.9	1.5
	26	Yujie Sun2013	80	3.1	1	80	3.5	0.8
	27	Sujeet Gautam 2011	46	35.3	11.3	45	40.9	10.8
Three months after the operation	1	Ming Lei2013	75	1.75	1.6	75	2.15	1.6
	2	Yuming Chen2013	45	2.52	1.67	45	4.61	2.22
	3	Fuwen Pan2010	30	0.99	0.78	30	1.01	0.82
	4	Qiuan Mei2023	52	2.01	0.75	52	3.53	1.14
	5	Guofu Li2020	20	1.92	0.53	20	3.03	0.67
	6	Lili Wu2020	21	1.86	0.98	21	2.43	0.98
	7	Hongguang Yu2020	40	1.04	0.62	40	2.42	0.61
	8	Bo Zhao2019	53	2.14	0.77	53	3.67	0.83
	9	Liqun Du2019	64	1.53	0.71	64	1.89	0.76
	10	Lijun Cui2019	30	2.15	0.69	30	3.87	0.42
	11	Xin Xu2018	43	3.1	0.4	43	5	1.6
	12	Weiguo Zhang2018	45	3.6	1.5	45	4.7	1.8
	13	Qiuan Mei2017	32	2.94	1.05	32	3.48	0.94
	14	Yubing Liang2017	463	1.85	0.79	463	3.78	1.03
	15	Xuezhong Du2017	32	2.87	1.63	32	3.59	2.98
	16	Huichao Cao2017	50	1.25	0.37	50	2.47	0.79
	17	Qi Sun2017	110	0.4	1.85	110	1.02	1.79
	18	Zhonghua Yang2016	30	1.27	0.38	30	2.45	0.8
	19	Shaozhong Lin2016	30	1.62	0.22	30	2.42	0.43
	20	Jieyun Haung2015	33	2.4	0.7	33	3.6	0.5
	21	Yi Guo2015	40	1.1	0.78	40	2	0.9
	22	Yanbo Yu2015	30	3.55	0.65	25	4	0.76
	23	Yuming Chen2013	45	2.52	1.67	45	4.61	2.22
	24	Jinshan Zhang2013	37	1.82	0.15	37	2.94	0.12
	25	Di Gao2012	40	1.2	1.1	40	1.8	1.3
	26	Tao Cheng2016	60	1.71	0.07	60	3.77	0.21
	27	Xin Wang2016	51	1.46	0.85	51	2.63	0.85
	28	Yujie Sun2013	80	2.2	0.6	80	2.7	0.7
	29	Bohua Li2012	45	1.37	1.59	45	3.57	1.29
	30	Sujeet Gautam 2011	46	35.6	12.3	45	42.6	13.3
Six months after the operation	1	Ming Lei2013	75	2.01	1.6	75	2.11	1.65
	2	Haijun Liu2023	66	2.77	0.58	66	1.96	0.35
	3	Jingyi Wei2022	44	2.12	0.32	44	3.52	0.41
	4	Guofu Li2020	20	1.05	0.34	20	1.97	0.55
	5	Lili Wu2020	21	1.27	0.98	21	2.35	0.98
	6	Lei Feng2020	33	1.98	0.37	33	2.76	0.51
	7	Hongguang Yu2020	40	0.82	0.45	40	1.72	0.63
	8	Bo Zhao2019	53	1.08	0.3	53	2.65	0.5
	9	Yande Wang2018	41	2.72	0.84	41	1.06	0.32
	10	Zheng Lei2017	60	1.65	1.18	60	2.29	1.17
	11	Yubing Liang2017	463	1.56	0.75	463	4.02	1.27
	12	Shaozhong Lin2016	30	1.74	0.2	30	1.08	0.12
	13	Yanbo Yu2015	30	2.52	0.73	25	2.75	0.82
	14	Tao Liu2015	68	1.66	1.19	67	2.3	1.18
	15	Haibo Jiang2014	50	1.4	0.9	50	4.4	1.5
	16	Jinshan Zhang2013	37	1.05	0.08	37	1.96	0.07
	17	Di Gao2012	40	1.1	0.9	40	1.6	1.1
	18	Xin Wang2016	51	1.26	0.38	51	2.32	0.76
	19	Bohua Li2012	45	1.35	1.61	45	3.55	1.39
	20	Sujeet Gautam 2011	46	28.7	14.3	45	35.8	14.7

## Sheet: JOA score
	Serial number	study	n1	mean1	sd1	n2	mean2	sd2
Two weeks after the operation	1	Qiuan Mei2023	52	14.33	3.67	52	13.28	3.34
	2	Qiuan Mei2017	32	25.52	2.16	32	20.31	1.4
	3	Xuezhong Du2017	32	25.56	3.45	32	22.87	2.87
One month after the operation	1	Guifu Li2020	20	16.06	4.84	20	14.54	25.39
	2	Honguang Yu2020	40	19.5	1.4	40	13.2	1.3
	3	Qiuan Mei2017	32	24.59	1.85	32	20.93	1.3
	4	Yujie Sun2013	80	19.7	2.9	80	16.1	3.1
Three months after the operation	1	Qiuan Mei2023	52	16.71	3.89	52	14.45	3.82
	2	Guifu Li2020	20	21.26	5.14	20	17.82	5.03
	3	Honguang Yu2020	40	24.7	1.2	40	17.6	1.1
	4	Liqun Du2019	64	26.26	2.34	64	23.45	2.19
	5	Qiuan Mei2017	32	23.98	2.1	32	18.41	1.84
	6	Xuezhong Du2017	32	26.77	3.62	32	23.24	2.73
	7	Yujie Sun2013	80	25.4	3	80	21.9	3.4
Six months after the operation	1	Hengchao Luo2022	58	19.63	2.09	58	15.92	2.19
	2	Jingyi Wei2022	44	20.84	3.19	44	18.38	3.23
	3	Guifu Li2020	20	26.33	6.05	20	22.82	5.17
	4	Zongjun Quan2020	20	20.33	3.58	20	15.58	3.02
	5	Honguang Yu2020	40	27.3	1.3	40	22.1	1.5

## Sheet: ODI score
	Serial number	study	n1	mean1	sd1	n2	mean2	sd2
Two weeks after the operation	1	Qiuan Mei2023	52	35.12	6.87	52	44.24	7.17
	2	Sujeet Gautam 2011	46	30.8	9.6	45	36.5	10.9
One month after the operation	1	Honguang Yu2020	40	35.1	6.9	40	44.3	7.3
	2	Zheng Lei2017	60	25.52	9.5	60	30.71	14.19
	3	Tao Liu2015	68	25.53	9.51	67	30.72	14.2
	4	Haibo Jiang2014	50	12.1	4.7	50	18.6	3.6
	5	Sujeet Gautam 2011	46	28.3	8.8	45	33.3	12.8
Three months after the operation	1	Qiuan Mei2023	52	28.71	6.73	52	35.45	6.89
	2	Honguang Yu2020	40	29.7	6.8	40	38.6	7.1
	3	Liqun Du2019	64	29.62	4.85	64	38.54	5.68
	4	Sujeet Gautam 2011	46	23.4	8.4	45	28.8	11.6
Six months after the operation	1	Haijun Liu2023	66	0	0	66	32.19	6.84
	2	Jingyi Wei2022	44	6.92	1.16	44	8.85	1.32
	3	Zongjun Quan2020	20	25.58	3.34	20	30.17	4.08
	4	Lei Zheng2020	33	23.22	5.69	33	31.84	6.8
	5	Honguang Yu2020	40	22.5	6.5	40	33.4	6.3
	6	Zheng Lei2017	60	18.23	9.3	60	23.96	13.05
	7	Tao Liu2015	68	18.24	9.31	67	23.97	13.06
	8	Haibo Jiang2014	50	5.4	2.3	50	13.2	2.7
	9	Sujeet Gautam 2011	46	20.6	7.5	45	25.2	11.1
Twelve months after the operation	1	Tao Liu2015	68	16.24	7.46	67	21.76	11.9
	2	Sujeet Gautam 2011	46	21.4	6.6	45	25.5	11.3

## Sheet: Total effective rate
study	a	b	c	d
Longtao Ren2017	27	1	27	5
Jianping Wu2010	42	8	43	7
Jingbin Wu2021	38	2	32	8
Fuchao He2015	93	7	81	19
Fuchao He2016	98	2	94	6
Zhaolin Yu2019	39	2	32	9
Zunzhang Liu2017	56	4	46	14
Tao Liu2015	65	3	62	5
Jinchun Shan2013	51	2	43	8
Jingyi Wei2022	42	2	37	7
Lili Wu2020	18	3	13	8
Junfang Wu2015	41	3	32	12
Kemei Wu2009	53	7	37	23
Xijuan Wu2021	37	3	30	10
Guohui Zhou2015	28	2	25	5
Xiaofeng He2016	50	3	41	12
Yanbo Yu2015	27	3	18	7
Xinfu Jiang2019	54	3	45	11
Yujie Sun2013	68	12	63	17
Qi Sun2017	108	2	100	10
Yuqiang Cui2018	44	1	35	10
Bo Nian2013	79	1	55	25
Wenfu Zhang2021	33	2	26	9
Jie Zhang2013	46	4	35	15
Jinshan Zhang2013	34	3	27	10
Qing Zhang2021	33	2	26	9
Tao Peng2013	38	2	35	5
Huichao Cao2017	48	2	42	8
Junsong Zhu2016	83	7	62	28
Paizhou Zhu2018	42	3	34	11
Zongjun Quan2020	19	1	17	3
Zhaobao Li2014	24	1	17	8
Bohua Li2012	32	13	7	38
Guofu Li2020	19	1	14	6
Lin Li2014	34	2	29	7
Dachun Li2015	44	2	38	8
Xuezhong Du2017	29	3	25	7
Liqun Du2019	61	3	52	12
Xiaolin Yang2009	30	2	26	6
Zhenling Yang2015	37	3	29	11
Li Yang2016	95	5	77	23
Bolong Lin2018	37	5	18	24
Guanlin Lin2021	40	2	33	9
Yubing Liang2017	377	86	258	205
Qiuan Mei2023	49	3	37	15
Li Wang2011	62	13	59	16
Fuwen Pan2010	26	4	24	6
Renhuan Wang2020	47	3	39	11
Xin Wang2016	46	5	36	15
Yande Wang2018	38	3	31	10
Haibao Tian2018	42	4	34	12
Tao Cheng2016	55	5	50	10
Hengchao Luo2022	56	2	44	14
Zhenggang Zhai2018	46	4	40	10
Zhifang Fan2015	48	4	40	12
Shudong Dong2016	81	7	70	18
Haibo Jiang2014	48	2	48	2
Xin Xu2018	40	3	39	4
Jun Tan2016	43	2	34	11
Yongkai Zhao2015	160	8	114	38
Changcun Shao2023	28	4	16	15
Lifei Yu2016	48	2	42	8
Yi Guo2015	38	2	34	6
Yuming Chen2013	36	9	26	19
Yuming Chen2013	36	9	26	19
Zheng Lei2017	50	10	42	18
Fusheng Han2016	99	5	82	22
Wenyi Gu2021	34	1	29	6
Di Gao2012	34	3	26	9
Zun Wei2019	45	1	38	8
Jieyun Haung2015	30	3	24	9
Jinyi Huang2021	46	4	39	11

## Sheet: Sensitivity analysis
study	a	b	c	d
Longtao Ren2017	27	1	27	5
Jingbin Wu2021	38	2	32	8
Fuchao He2015	93	7	81	19
Zhaolin Yu2019	39	2	32	9
Zunzhang Liu2017	56	4	46	14
Jinchun Shan2013	51	2	43	8
Jingyi Wei2022	42	2	37	7
Lili Wu2020	18	3	13	8
Junfang Wu2015	41	3	32	12
Kemei Wu2009	53	7	37	23
Xijuan Wu2021	37	3	30	10
Guohui Zhou2015	28	2	25	5
Xiaofeng He2016	50	3	41	12
Yanbo Yu2015	27	3	18	7
Xinfu Jiang2019	54	3	45	11
Yujie Sun2013	68	12	63	17
Yuqiang Cui2018	44	1	35	10
Bo Nian2013	79	1	55	25
Wenfu Zhang2021	33	2	26	9
Jie Zhang2013	46	4	35	15
Jinshan Zhang2013	34	3	27	10
Qing Zhang2021	33	2	26	9
Tao Peng2013	38	2	35	5
Huichao Cao2017	48	2	42	8
Junsong Zhu2016	83	7	62	28
Paizhou Zhu2018	42	3	34	11
Zongjun Quan2020	19	1	17	3
Zhaobao Li2014	24	1	17	8
Bohua Li2012	32	13	7	38
Guofu Li2020	19	1	14	6
Lin Li2014	34	2	29	7
Dachun Li2015	44	2	38	8
Xuezhong Du2017	29	3	25	7
Liqun Du2019	61	3	52	12
Xiaolin Yang2009	30	2	26	6
Zhenling Yang2015	37	3	29	11
Li Yang2016	95	5	77	23
Guanlin Lin2021	40	2	33	9
Qiuan Mei2023	49	3	37	15
Li Wang2011	62	13	59	16
Fuwen Pan2010	26	4	24	6
Renhuan Wang2020	47	3	39	11
Xin Wang2016	46	5	36	15
Yande Wang2018	38	3	31	10
Haibao Tian2018	42	4	34	12
Tao Cheng2016	55	5	50	10
Hengchao Luo2022	56	2	44	14
Zhenggang Zhai2018	46	4	40	10
Zhifang Fan2015	48	4	40	12
Shudong Dong2016	81	7	70	18
Haibo Jiang2014	48	2	48	2
Xin Xu2018	40	3	39	4
Jun Tan2016	43	2	34	11
Yongkai Zhao2015	160	8	114	38
Changcun Shao2023	28	4	16	15
Lifei Yu2016	48	2	42	8
Yi Guo2015	38	2	34	6
Yuming Chen2013	36	9	26	19
Yuming Chen2013	36	9	26	19
Zheng Lei2017	50	10	42	18
Fusheng Han2016	99	5	82	22
Wenyi Gu2021	34	1	29	6
Di Gao2012	34	3	26	9
Zun Wei2019	45	1	38	8
Jieyun Haung2015	30	3	24	9
Jinyi Huang2021	46	4	39	11
